# Supplementary material for: Crystal structure of 1-ethyl-5-iodo­indolin-2-one
Source: Acta Crystallogr E Crystallogr Commun. 2015 May 28;71(Pt 6):712–5. doi: 10.1107/S2056989015009937 (PMC4459328; doi:10.1107/S2056989015009937)
Supplement: Supplementary file 2 [file e-71-00712-Isup2.hkl]

# 
# h,k,l, Fc-squared, Fo-squared, sigma(Fo-squared) and status flag 
# 
data_I
_shelx_title ' fq32sadp212121 in P2(1)2(1)2(1)' 
_shelx_refln_list_code          4 
_shelx_F_calc_maximum      176.82 
_exptl_crystal_F_000       552.00 
_reflns_d_resolution_high  0.7100 
 
loop_ 
 _symmetry_equiv_pos_as_xyz 
 'x, y, z' 
 'x+1/2, -y+1/2, -z' 
 '-x, y+1/2, -z+1/2' 
 '-x+1/2, -y, z+1/2' 
 
_cell_length_a     4.4622 
_cell_length_b     8.2664 
_cell_length_c    27.4400 
_cell_angle_alpha  90.000 
_cell_angle_beta   90.000 
_cell_angle_gamma  90.000 
 
_shelx_F_squared_multiplier     1.000 
 
loop_ 
 _refln_index_h 
 _refln_index_k 
 _refln_index_l 
 _refln_F_squared_calc 
 _refln_F_squared_meas 
 _refln_F_squared_sigma 
 _refln_observed_status 
   2   0   0     4853.12     4661.05     57.36 o 
   4   0   0      221.84      261.01      6.16 o 
   1   1   0    21521.02    21627.90    245.12 o 
   2   1   0     5032.32     5069.53     41.21 o 
   3   1   0     4503.32     4368.77     35.89 o 
   4   1   0      396.71      370.47      4.59 o 
   5   1   0      342.71      368.67      7.14 o 
   0   2   0      249.13      256.51      4.23 o 
   1   2   0    31263.64    31179.68    363.56 o 
   2   2   0      258.80      260.56      2.64 o 
   3   2   0       16.98       45.72      2.55 o 
   4   2   0        2.15        1.33      2.18 o 
   5   2   0      110.68      115.58      3.62 o 
   6   2   0        1.64        1.90      2.69 o 
   1   3   0     3404.03     3681.91     32.01 o 
   2   3   0     7534.32     7741.25     70.77 o 
   3   3   0      428.57      433.95      5.71 o 
   4   3   0     1117.33     1085.40     13.74 o 
   5   3   0       60.97       59.09      2.82 o 
   6   3   0       26.40       51.95      4.59 o 
   0   4   0    15139.88    15497.71    182.95 o 
   1   4   0     2115.39     2061.72     18.91 o 
   2   4   0     1535.88     1528.28     16.04 o 
   3   4   0       13.90       19.95      3.80 o 
   4   4   0        6.51       14.80      2.09 o 
   5   4   0       43.20       46.86      2.75 o 
   1   5   0      787.62      804.29      9.55 o 
   2   5   0        8.82       20.41      2.07 o 
   3   5   0     1475.42     1462.32     19.86 o 
   4   5   0        0.73        2.22      1.79 o 
   5   5   0      150.07      170.81      4.75 o 
   0   6   0     1512.96     1482.24     35.82 o 
   1   6   0     2386.93     2363.01     32.49 o 
   2   6   0      429.02      424.82     10.00 o 
   3   6   0       48.90       67.31      3.38 o 
   4   6   0       27.01       37.55      3.92 o 
   5   6   0       93.08       96.31      5.76 o 
   1   7   0      149.98      154.21      4.43 o 
   2   7   0     1095.47     1048.43     16.65 o 
   3   7   0      142.99      132.05      6.05 o 
   4   7   0      540.97      544.99     11.92 o 
   5   7   0        6.54        4.12      3.80 o 
   0   8   0       44.23       41.48      4.75 o 
   1   8   0      718.20      727.66     17.13 o 
   2   8   0       64.67       55.30      4.84 o 
   3   8   0       43.57       58.46      3.53 o 
   4   8   0        1.30       -1.30      1.94 o 
   1   9   0       87.83       80.95      4.59 o 
   2   9   0       86.86      102.27      5.03 o 
   3   9   0      209.79      214.54      6.46 o 
   0  10   0      283.08      284.06     12.67 o 
   1  10   0        0.06       -0.35      2.12 o 
   2  10   0       49.85       53.51      6.65 o 
   3  10   0        0.06       -1.27      3.80 o 
   1  11   0       11.51       21.01      3.24 o 
   2  11   0       23.04       20.90      5.38 o 
   1   0   1        6.82       10.71      0.26 o 
   2   0   1     8928.47     8882.41     75.89 o 
   3   0   1       23.00       18.50      0.68 o 
   4   0   1     2833.72     2784.04     25.07 o 
   5   0   1       36.43       34.22      2.91 o 
  -5   1   1      308.65      317.25      6.50 o 
  -4   1   1      270.02      264.86      3.53 o 
  -3   1   1      574.83      586.39      5.33 o 
  -2   1   1     1686.90     1675.78     13.20 o 
  -1   1   1    12635.39    12811.48    148.58 o 
   0   1   1     1533.25     1641.92     22.39 o 
   1   1   1    11964.59    12225.09    117.06 o 
   2   1   1     1751.28     1743.26     13.23 o 
   3   1   1      573.30      585.43      5.48 o 
   4   1   1      253.99      247.30      4.38 o 
   5   1   1      316.17      322.79      6.47 o 
  -6   2   1       26.07       23.58      3.69 o 
  -5   2   1      285.03      291.46      6.26 o 
  -4   2   1      265.39      255.10      4.13 o 
  -3   2   1     5109.96     5100.77     41.69 o 
  -2   2   1      211.26      191.45      2.10 o 
  -1   2   1     3141.49     3303.85     48.06 o 
   0   2   1     1227.27     1335.09     15.86 o 
   1   2   1     2812.42     3015.65     32.22 o 
   2   2   1      167.79      151.35      1.75 o 
   3   2   1     5015.71     5017.45     42.89 o 
   4   2   1      264.07      254.99      4.13 o 
   5   2   1      306.64      310.84      6.34 o 
   6   2   1       24.23       20.89      3.56 o 
  -6   3   1      146.42      141.47      6.83 o 
  -5   3   1       66.61       63.43      2.94 o 
  -4   3   1      242.45      272.05      6.27 o 
  -3   3   1      176.22      173.82      3.89 o 
  -2   3   1     5300.53     5337.66     49.11 o 
  -1   3   1     2225.07     2295.12     22.94 o 
   0   3   1    18038.16    18414.93    163.24 o 
   1   3   1     2197.00     2279.62     19.97 o 
   2   3   1     5273.37     5336.74     49.15 o 
   3   3   1      195.28      195.10      3.33 o 
   4   3   1      227.87      254.59      5.80 o 
   5   3   1       66.46       62.61      2.90 o 
   6   3   1      146.67      144.25      6.71 o 
  -5   4   1      140.71      135.57      4.09 o 
  -4   4   1      893.74      875.02     14.17 o 
  -3   4   1     2155.16     2106.20     23.69 o 
  -2   4   1     4061.84     4048.15     40.96 o 
  -1   4   1      756.09      741.53      7.33 o 
   0   4   1       68.10       84.05      1.40 o 
   1   4   1      741.07      714.81      7.34 o 
   2   4   1     4004.27     3993.08     40.95 o 
   3   4   1     2080.13     2032.19     26.03 o 
   4   4   1      868.33      854.24     14.10 o 
   5   4   1      139.56      135.49      4.08 o 
  -5   5   1      148.63      157.14      4.57 o 
  -4   5   1       60.22       53.63      3.14 o 
  -3   5   1      187.74      194.33      7.42 o 
  -2   5   1      563.20      545.74      7.73 o 
  -1   5   1     6347.66     6342.99     67.04 o 
   0   5   1        2.95        5.85      0.76 o 
   1   5   1     6070.75     6055.60     64.03 o 
   2   5   1      588.93      568.93      7.78 o 
   3   5   1      174.15      181.50      5.22 o 
   4   5   1       63.95       55.41      4.16 o 
   5   5   1      149.85      163.20      4.64 o 
  -5   6   1       16.96       23.32      2.84 o 
  -4   6   1      422.27      413.68      9.48 o 
  -3   6   1      772.32      764.63     12.56 o 
  -2   6   1      914.38      894.33     14.00 o 
  -1   6   1      903.71      913.56     12.57 o 
   0   6   1      324.64      299.08      4.76 o 
   1   6   1      905.99      908.66     13.34 o 
   2   6   1      873.45      856.69     13.92 o 
   3   6   1      757.53      750.62     14.73 o 
   4   6   1      415.18      416.51      8.12 o 
   5   6   1       16.41       23.25      2.34 o 
  -5   7   1        6.92       12.03      4.12 o 
  -4   7   1       44.35       66.84      5.75 o 
  -3   7   1       60.38       62.98      5.48 o 
  -2   7   1      802.11      773.58     12.42 o 
  -1   7   1      419.73      412.92      7.28 o 
   0   7   1     3020.91     2965.91     60.31 o 
   1   7   1      401.29      397.01      7.28 o 
   2   7   1      738.93      718.05     12.30 o 
   3   7   1       67.06       58.96      3.35 o 
   4   7   1       46.77       66.73      3.83 o 
   5   7   1        6.34        7.92      4.12 o 
  -4   8   1        5.87        4.47      2.23 o 
  -3   8   1      383.19      378.04      8.83 o 
  -2   8   1       84.46       81.02      4.07 o 
  -1   8   1      158.72      167.37      9.97 o 
   0   8   1      447.01      436.37     11.31 o 
   1   8   1      172.29      179.82      7.60 o 
   2   8   1       83.85       79.90      4.43 o 
   3   8   1      363.50      359.19      8.71 o 
   4   8   1        5.23        6.12      2.23 o 
  -3   9   1        3.98        9.83      2.30 o 
  -2   9   1       77.99       84.71      5.22 o 
  -1   9   1      381.40      361.33     10.45 o 
   0   9   1      224.79      233.74      7.61 o 
   1   9   1      384.60      370.72     12.19 o 
   2   9   1       80.54       82.01      6.97 o 
   3   9   1        4.73       11.92      2.38 o 
  -3  10   1        4.37        6.65      4.12 o 
  -2  10   1      213.55      218.87      8.08 o 
  -1  10   1       29.14       37.86      6.02 o 
   0  10   1        4.36        7.92      2.46 o 
   1  10   1       27.16       28.96      3.47 o 
   2  10   1      198.54      195.38     11.08 o 
   3  10   1        4.39        4.75      4.12 o 
  -2  11   1       22.08       19.63      5.38 o 
  -1  11   1      155.18      161.36      6.71 o 
   0  11   1       46.15       42.15      4.03 o 
   1  11   1      148.15      153.10      6.60 o 
   2  11   1       20.40       16.15      5.07 o 
   1   0   2        8.88        9.74      0.31 o 
   2   0   2     6019.58     5872.45     47.69 o 
   3   0   2      998.92      983.53      8.24 o 
   4   0   2      241.92      275.66      6.39 o 
   5   0   2       15.62       21.56      2.01 o 
  -5   1   2      290.09      308.66      5.52 o 
  -4   1   2      795.09      801.76      9.04 o 
  -3   1   2     3722.24     3728.30     33.13 o 
  -2   1   2     3107.48     3232.60     26.55 o 
  -1   1   2    10782.05    11351.11    126.82 o 
   0   1   2     4131.92     4471.53     65.20 o 
   1   1   2    11331.37    11928.43    118.89 o 
   2   1   2     3121.74     3254.38     25.19 o 
   3   1   2     3753.35     3770.43     31.49 o 
   4   1   2      793.35      798.24      9.02 o 
   5   1   2      271.86      292.11      6.18 o 
  -6   2   2        9.14       10.92      3.13 o 
  -5   2   2      221.97      226.32      5.23 o 
  -4   2   2      499.56      493.92      7.69 o 
  -3   2   2      211.20      222.07      3.29 o 
  -2   2   2     2864.16     2969.40     23.28 o 
  -1   2   2     8986.85     9161.53    107.94 o 
   0   2   2     3480.70     3615.22     39.30 o 
   1   2   2     9712.12     9954.96     94.31 o 
   2   2   2     2724.79     2838.78     22.72 o 
   3   2   2      197.58      213.21      2.82 o 
   4   2   2      518.36      512.95      7.73 o 
   5   2   2      230.16      238.28      5.34 o 
   6   2   2        8.97       12.32      3.24 o 
  -6   3   2       22.20       36.40      3.26 o 
  -5   3   2       23.92       26.25      2.20 o 
  -4   3   2     1121.01     1101.06     15.32 o 
  -3   3   2      896.14      918.37     10.14 o 
  -2   3   2     5496.27     5592.11     58.80 o 
  -1   3   2     3197.75     3246.09     31.30 o 
   0   3   2       21.48       26.61      0.88 o 
   1   3   2     3006.56     3047.25     28.62 o 
   2   3   2     5864.69     6006.06     52.48 o 
   3   3   2      922.40      938.62     10.31 o 
   4   3   2     1121.98     1097.62     15.35 o 
   5   3   2       19.12       23.90      2.20 o 
   6   3   2       23.39       34.35      3.07 o 
  -5   4   2       51.57       54.60      2.90 o 
  -4   4   2       55.89       74.67      4.25 o 
  -3   4   2      830.17      828.13     10.53 o 
  -2   4   2     1632.39     1596.50     20.66 o 
  -1   4   2     4630.99     4662.85     53.44 o 
   0   4   2     3600.77     3613.59     30.36 o 
   1   4   2     4817.26     4891.65     44.89 o 
   2   4   2     1666.61     1630.26     16.25 o 
   3   4   2      808.85      820.56     11.08 o 
   4   4   2       73.11       82.77      3.04 o 
   5   4   2       53.13       56.75      2.92 o 
  -5   5   2      133.36      149.13      4.42 o 
  -4   5   2       24.91       31.49      3.66 o 
  -3   5   2     1638.66     1601.61     25.15 o 
  -2   5   2      586.88      585.68      7.88 o 
  -1   5   2     1568.40     1574.91     17.56 o 
   0   5   2     3277.47     3396.41     32.78 o 
   1   5   2     1547.49     1553.77     16.17 o 
   2   5   2      547.21      554.71      7.19 o 
   3   5   2     1770.35     1717.49     25.23 o 
   4   5   2       23.75       29.74      2.61 o 
   5   5   2      132.33      148.56      4.43 o 
  -5   6   2       55.65       60.30      3.76 o 
  -4   6   2       44.93       48.07      3.33 o 
  -3   6   2      188.25      194.16      5.07 o 
  -2   6   2      568.75      560.13     10.08 o 
  -1   6   2      802.34      794.85     11.57 o 
   0   6   2     5103.86     5113.11     58.13 o 
   1   6   2      900.16      877.44     11.57 o 
   2   6   2      657.81      650.54     10.20 o 
   3   6   2      186.38      185.70      5.35 o 
   4   6   2       44.40       50.20      2.78 o 
   5   6   2       50.70       53.85      3.06 o 
  -5   7   2       13.18       20.58      4.75 o 
  -4   7   2      227.07      231.73      7.03 o 
  -3   7   2       89.49       90.27      5.94 o 
  -2   7   2      908.03      899.29     14.99 o 
  -1   7   2      250.02      252.46      4.99 o 
   0   7   2       31.12       51.57      3.69 o 
   1   7   2      217.75      222.37      4.90 o 
   2   7   2      964.80      977.44     15.15 o 
   3   7   2       90.44       85.81      5.82 o 
   4   7   2      217.91      225.42      6.56 o 
   5   7   2       14.36       16.15      4.75 o 
  -4   8   2       41.27       38.46      3.62 o 
  -3   8   2       67.27       81.23      4.89 o 
  -2   8   2      122.89      118.01      3.72 o 
  -1   8   2     1346.38     1346.18     29.46 o 
   0   8   2       34.39       38.10      4.59 o 
   1   8   2     1368.95     1382.78     29.46 o 
   2   8   2      128.76      128.65      3.76 o 
   3   8   2       62.78       68.51      3.91 o 
   4   8   2       40.97       41.38      3.39 o 
  -3   9   2      160.19      168.15      5.67 o 
  -2   9   2      124.29      129.71      5.71 o 
  -1   9   2       66.79       77.66      4.59 o 
   0   9   2       49.22       47.89      3.80 o 
   1   9   2       71.70       87.90     10.61 o 
   2   9   2      128.29      136.80      8.55 o 
   3   9   2      164.36      172.66      5.66 o 
  -3  10   2       32.70       36.41      6.02 o 
  -2  10   2      153.16      154.05      6.60 o 
  -1  10   2        2.03        4.73      3.64 o 
   0  10   2      447.04      435.05     14.88 o 
   1  10   2        1.03        4.45      2.34 o 
   2  10   2      148.16      153.90      9.50 o 
   3  10   2       31.78       36.73      6.02 o 
  -2  11   2       26.77       25.65      5.38 o 
  -1  11   2       32.22       35.76      3.91 o 
   0  11   2        0.76        3.57      2.34 o 
   1  11   2       32.68       37.97      3.91 o 
   2  11   2       28.05       25.02      5.38 o 
   1   0   3     1696.02     1694.64     15.88 o 
   2   0   3     5142.01     5072.11     43.85 o 
   3   0   3      625.40      636.26      5.50 o 
   4   0   3     1223.13     1177.79     12.03 o 
   5   0   3      136.56      140.00      4.26 o 
  -5   1   3      159.38      156.45      3.72 o 
  -4   1   3      762.61      755.08      9.09 o 
  -3   1   3     1202.78     1229.74     10.69 o 
  -2   1   3     1755.39     1729.05     12.67 o 
  -1   1   3    16634.96    16688.38    190.47 o 
   0   1   3    14845.87    14886.91    223.21 o 
   1   1   3    17368.49    17554.09    179.75 o 
   2   1   3     1552.07     1525.48     13.12 o 
   3   1   3     1203.20     1230.78     10.77 o 
   4   1   3      738.78      732.00      9.11 o 
   5   1   3      158.02      154.86      3.66 o 
  -6   2   3       65.81       63.87      3.76 o 
  -5   2   3      244.71      265.81      5.82 o 
  -4   2   3      283.04      277.93      4.90 o 
  -3   2   3     2346.09     2236.22     19.38 o 
  -2   2   3     5733.15     5905.08     49.28 o 
  -1   2   3     5568.22     5928.49     68.43 o 
   0   2   3     5587.38     5632.60     59.92 o 
   1   2   3     5427.89     5773.27     59.07 o 
   2   2   3     5592.01     5806.54     47.81 o 
   3   2   3     2303.27     2197.21     20.02 o 
   4   2   3      283.44      274.96      4.90 o 
   5   2   3      260.96      273.56      6.91 o 
   6   2   3       63.65       62.98      3.76 o 
  -6   3   3       44.33       45.19      3.52 o 
  -5   3   3      145.51      151.75      4.16 o 
  -4   3   3       30.16       48.30      4.45 o 
  -3   3   3     1743.52     1689.94     18.48 o 
  -2   3   3     1513.90     1461.83     16.42 o 
  -1   3   3      718.05      705.76      8.91 o 
   0   3   3    14404.30    14900.98    143.39 o 
   1   3   3      701.72      674.68      6.66 o 
   2   3   3     1701.08     1668.15     14.56 o 
   3   3   3     1658.46     1618.58     16.96 o 
   4   3   3       21.94       47.75      4.42 o 
   5   3   3      133.87      133.82      4.05 o 
   6   3   3       45.26       51.42      4.58 o 
  -5   4   3      123.03      123.49      3.89 o 
  -4   4   3      427.04      417.74      6.83 o 
  -3   4   3      630.50      625.57      7.94 o 
  -2   4   3     1898.12     1919.98     25.76 o 
  -1   4   3     3272.53     3306.89     34.61 o 
   0   4   3     1380.55     1337.66     11.98 o 
   1   4   3     3239.24     3305.07     31.05 o 
   2   4   3     1900.60     1924.70     19.23 o 
   3   4   3      628.79      625.26     10.42 o 
   4   4   3      416.59      408.28      7.73 o 
   5   4   3      117.46      119.43      3.87 o 
  -5   5   3       96.16       99.86      4.16 o 
  -4   5   3      507.97      491.36      7.84 o 
  -3   5   3       15.52       47.55      7.28 o 
  -2   5   3     2040.39     2038.41     24.98 o 
  -1   5   3     4382.63     4379.71     51.51 o 
   0   5   3      148.15      160.43      2.06 o 
   1   5   3     4372.72     4419.09     44.00 o 
   2   5   3     1960.73     1949.73     23.81 o 
   3   5   3       20.27       52.95      3.57 o 
   4   5   3      491.70      467.36      8.79 o 
   5   5   3       95.94       94.52      3.64 o 
  -5   6   3       66.70       70.53      3.94 o 
  -4   6   3      205.93      198.68      5.89 o 
  -3   6   3      278.25      275.15      5.75 o 
  -2   6   3      935.01      958.40     14.99 o 
  -1   6   3     1467.49     1441.11     19.13 o 
   0   6   3     1315.79     1283.32     15.41 o 
   1   6   3     1458.68     1437.70     20.06 o 
   2   6   3      898.74      924.24     14.83 o 
   3   6   3      270.21      269.14      5.73 o 
   4   6   3      211.31      207.42      5.11 o 
   5   6   3       64.49       68.59      3.37 o 
  -4   7   3       36.26       46.26      3.41 o 
  -3   7   3      266.82      263.30      5.73 o 
  -2   7   3      257.81      267.11      5.62 o 
  -1   7   3      397.60      403.36      7.01 o 
   0   7   3     2064.27     2052.50     42.58 o 
   1   7   3      345.17      349.91      6.85 o 
   2   7   3      252.65      264.10      5.61 o 
   3   7   3      260.27      251.52      6.76 o 
   4   7   3       32.59       38.01      4.41 o 
  -4   8   3       15.39       17.26      2.68 o 
  -3   8   3      333.24      346.30      7.12 o 
  -2   8   3      176.89      170.67      5.44 o 
  -1   8   3      464.15      473.85     15.99 o 
   0   8   3      602.64      624.95     15.01 o 
   1   8   3      470.11      469.89     19.95 o 
   2   8   3      182.43      177.11      5.30 o 
   3   8   3      322.50      333.20      8.29 o 
   4   8   3       16.69       19.19      2.73 o 
  -3   9   3       85.31       91.23      4.20 o 
  -2   9   3      199.45      186.01      6.94 o 
  -1   9   3      124.96      132.49      5.60 o 
   0   9   3       99.13      118.82      5.37 o 
   1   9   3      130.83      138.28      5.81 o 
   2   9   3      194.17      191.58     10.13 o 
   3   9   3       86.76       92.38      4.32 o 
  -3  10   3        9.51       17.10      5.07 o 
  -2  10   3       63.98       70.98      4.69 o 
  -1  10   3      113.74      106.45      5.26 o 
   0  10   3        0.42        4.91      2.24 o 
   1  10   3      129.28      122.11      7.92 o 
   2  10   3       57.81       59.53      6.65 o 
   3  10   3        8.30       15.20      4.75 o 
  -2  11   3       25.40       31.96      3.91 o 
  -1  11   3       36.70       40.67      4.14 o 
   0  11   3       59.60       51.65      4.25 o 
   1  11   3       32.82       38.95      5.70 o 
   2  11   3       31.91       37.05      6.02 o 
   0   0   4     2687.11     2744.04     44.52 o 
   1   0   4    18550.88    18174.22    178.34 o 
   2   0   4     2331.00     2276.34     20.32 o 
   3   0   4     3618.24     3587.86     30.20 o 
   4   0   4       93.81      103.63      3.40 o 
   5   0   4      423.55      438.88      9.02 o 
  -6   1   4       94.66       94.05      6.97 o 
  -5   1   4      146.54      142.27      3.52 o 
  -4   1   4      520.09      524.80      7.09 o 
  -3   1   4     1626.48     1583.60     13.45 o 
  -2   1   4     3490.23     3548.06     29.79 o 
  -1   1   4     5899.10     6126.63     66.40 o 
   0   1   4    24258.50    22996.39    308.88 o 
   1   1   4     6316.14     6558.53     65.75 o 
   2   1   4     3765.11     3817.72     30.82 o 
   3   1   4     1562.39     1540.42     13.54 o 
   4   1   4      498.88      495.57      7.71 o 
   5   1   4      147.97      147.22      4.16 o 
   6   1   4      100.77      111.78      6.97 o 
  -6   2   4       40.05       48.69      3.51 o 
  -5   2   4      306.67      300.71      6.30 o 
  -4   2   4     1072.07     1061.14     14.69 o 
  -3   2   4      357.49      351.48      4.31 o 
  -2   2   4     8239.23     8482.62     76.09 o 
  -1   2   4     9151.71     9433.67     98.68 o 
   0   2   4      175.28      201.59      2.60 o 
   1   2   4     8961.24     9241.25     94.81 o 
   2   2   4     8280.54     8550.91     70.93 o 
   3   2   4      362.79      360.16      3.80 o 
   4   2   4     1065.21     1050.24     14.73 o 
   5   2   4      314.01      304.44      6.30 o 
   6   2   4       41.22       50.74      3.52 o 
  -6   3   4       18.50       19.47      2.79 o 
  -5   3   4       62.42       63.61      3.82 o 
  -4   3   4      653.48      625.45      9.48 o 
  -3   3   4      161.68      192.25      5.61 o 
  -2   3   4     1569.60     1536.54     14.93 o 
  -1   3   4     5648.24     5611.96     60.09 o 
   0   3   4     1376.13     1426.73     15.21 o 
   1   3   4     5779.69     5813.81     53.55 o 
   2   3   4     1366.19     1340.60     13.08 o 
   3   3   4      172.36      200.43      3.40 o 
   4   3   4      668.80      649.24      9.60 o 
   5   3   4       65.14       64.11      3.46 o 
   6   3   4       17.79       19.63      3.80 o 
  -5   4   4      105.61      116.73      3.88 o 
  -4   4   4      285.18      289.56      5.46 o 
  -3   4   4     1025.28     1023.40     14.25 o 
  -2   4   4     1150.60     1124.37     14.07 o 
  -1   4   4     2256.20     2302.21     23.54 o 
   0   4   4     4772.60     5049.67     43.99 o 
   1   4   4     2115.11     2162.50     19.98 o 
   2   4   4     1068.27     1040.14     11.04 o 
   3   4   4     1098.40     1076.10     16.31 o 
   4   4   4      326.92      332.51      7.86 o 
   5   4   4      111.09      119.01      3.84 o 
  -5   5   4       42.43       45.78      3.31 o 
  -4   5   4       35.01       55.23      2.92 o 
  -3   5   4     1396.96     1384.44     21.15 o 
  -2   5   4      914.75      884.82     14.03 o 
  -1   5   4      654.84      664.51      9.06 o 
   0   5   4     4853.31     4793.76     45.29 o 
   1   5   4      638.68      646.23      7.23 o 
   2   5   4      945.60      924.54     11.89 o 
   3   5   4     1386.70     1364.28     21.15 o 
   4   5   4       40.90       58.33      2.84 o 
   5   5   4       38.49       42.62      2.75 o 
  -5   6   4       48.89       58.01      3.62 o 
  -4   6   4      149.39      159.22      4.39 o 
  -3   6   4      544.80      530.02      9.48 o 
  -2   6   4      908.15      877.09     12.46 o 
  -1   6   4      584.02      590.20      8.60 o 
   0   6   4     1422.15     1439.12     18.63 o 
   1   6   4      594.16      594.69      9.04 o 
   2   6   4      923.54      910.07     14.16 o 
   3   6   4      569.36      550.81      9.56 o 
   4   6   4      156.81      163.66      4.53 o 
   5   6   4       45.36       48.82      3.01 o 
  -4   7   4       39.59       42.50      3.20 o 
  -3   7   4       27.53       41.48      3.11 o 
  -2   7   4      472.94      470.59      8.46 o 
  -1   7   4     1292.73     1266.25     19.43 o 
   0   7   4      557.75      575.63     13.77 o 
   1   7   4     1311.76     1256.67     19.40 o 
   2   7   4      457.84      468.82      9.87 o 
   3   7   4       32.46       43.38      4.40 o 
   4   7   4       40.66       43.58      3.28 o 
  -4   8   4      122.02      125.60      4.99 o 
  -3   8   4       75.91       76.62      3.88 o 
  -2   8   4      365.37      377.00      7.40 o 
  -1   8   4      452.20      464.45     12.09 o 
   0   8   4       90.08       95.49      4.70 o 
   1   8   4      461.64      481.82     12.09 o 
   2   8   4      364.34      374.18      8.65 o 
   3   8   4       71.29       68.82      4.75 o 
   4   8   4      131.59      132.86      5.17 o 
  -3   9   4       40.50       50.26      3.11 o 
  -2   9   4      204.04      192.75      7.05 o 
  -1   9   4      372.05      384.07     10.75 o 
   0   9   4      624.18      576.56     14.33 o 
   1   9   4      367.11      383.31     10.74 o 
   2   9   4      204.23      203.62     10.45 o 
   3   9   4       39.97       45.76      3.41 o 
  -3  10   4       63.15       62.70      6.97 o 
  -2  10   4       14.99       24.36      3.80 o 
  -1  10   4       57.72       63.22      4.36 o 
   0  10   4      172.16      174.64      6.72 o 
   1  10   4       56.23       55.73      6.33 o 
   2  10   4       18.60       20.90      4.75 o 
   3  10   4       64.30       73.15      7.28 o 
  -1  11   4       65.95       60.80      4.48 o 
   0  11   4       72.75       88.98      5.03 o 
   1  11   4       63.65       59.85      6.33 o 
   1   0   5    21635.59    20951.64    215.22 o 
   2   0   5     1871.65     1920.30     17.21 o 
   3   0   5      110.34      144.12      2.60 o 
   4   0   5      182.65      158.38      8.70 o 
   5   0   5      191.68      186.44      4.49 o 
  -6   1   5       12.80       25.33      4.43 o 
  -5   1   5      126.03      126.97      3.37 o 
  -4   1   5     1074.76     1048.48     14.76 o 
  -3   1   5     1794.27     1732.80     15.06 o 
  -2   1   5     6536.05     6631.66     54.65 o 
  -1   1   5     3566.12     3712.38     38.34 o 
   0   1   5     1567.30     1623.38     19.89 o 
   1   1   5     3388.92     3530.73     38.72 o 
   2   1   5     6425.50     6497.82     56.39 o 
   3   1   5     1734.72     1681.74     14.33 o 
   4   1   5     1127.14     1098.41     14.93 o 
   5   1   5      136.09      139.42      4.52 o 
   6   1   5       13.57       23.43      4.12 o 
  -6   2   5       71.42       74.25      4.01 o 
  -5   2   5       41.85       49.59      3.89 o 
  -4   2   5      131.66      152.23      4.82 o 
  -3   2   5     1668.18     1647.80     15.58 o 
  -2   2   5     5677.68     5682.49     50.98 o 
  -1   2   5     1798.25     1842.16     18.81 o 
   0   2   5    29963.07    29268.41    364.18 o 
   1   2   5     1917.29     1985.09     20.67 o 
   2   2   5     5611.18     5646.61     49.94 o 
   3   2   5     1683.78     1692.22     16.81 o 
   4   2   5      122.48      140.40      3.49 o 
   5   2   5       42.58       49.17      3.68 o 
   6   2   5       73.99       73.34      3.99 o 
  -6   3   5       10.29        9.12      3.02 o 
  -5   3   5      170.87      180.04      4.64 o 
  -4   3   5      198.14      193.93      4.32 o 
  -3   3   5     5483.29     5429.05     64.55 o 
  -2   3   5     1684.07     1644.32     18.82 o 
  -1   3   5     2602.64     2739.88     27.99 o 
   0   3   5     3371.28     3436.69     35.91 o 
   1   3   5     2785.46     2949.72     27.02 o 
   2   3   5     1590.53     1573.52     15.51 o 
   3   3   5     5455.10     5369.78     66.10 o 
   4   3   5      204.35      196.68      3.99 o 
   5   3   5      173.40      180.70      4.59 o 
   6   3   5       10.44        8.58      2.97 o 
  -5   4   5      134.04      142.50      4.19 o 
  -4   4   5      273.74      275.05      5.75 o 
  -3   4   5      158.84      184.05     15.28 o 
  -2   4   5     1925.75     1880.28     23.91 o 
  -1   4   5     8092.60     8122.50     99.10 o 
   0   4   5     2900.04     2905.81     27.55 o 
   1   4   5     8006.89     8108.96     72.17 o 
   2   4   5     1906.89     1884.95     18.81 o 
   3   4   5      196.78      200.31      4.37 o 
   4   4   5      294.46      293.46      5.94 o 
   5   4   5      132.14      140.90      4.80 o 
  -5   5   5       26.02       28.79      3.04 o 
  -4   5   5     1046.10     1039.24     16.74 o 
  -3   5   5       29.85       43.41      7.62 o 
  -2   5   5     2287.95     2267.53     32.53 o 
  -1   5   5     1361.82     1401.21     17.98 o 
   0   5   5      600.61      670.84      7.31 o 
   1   5   5     1325.60     1377.98     14.42 o 
   2   5   5     2254.52     2255.78     27.91 o 
   3   5   5       27.39       34.75      3.47 o 
   4   5   5     1044.95     1030.45     16.75 o 
   5   5   5       27.50       28.55      2.40 o 
  -5   6   5       78.85       81.12      4.12 o 
  -4   6   5      118.90      125.05      3.92 o 
  -3   6   5      128.59      142.93      5.29 o 
  -2   6   5      977.32      932.84     14.02 o 
  -1   6   5     1503.96     1457.73     21.17 o 
   0   6   5     1686.26     1693.77     21.76 o 
   1   6   5     1443.76     1405.75     19.96 o 
   2   6   5     1004.06      964.91     17.48 o 
   3   6   5      120.12      137.37      3.87 o 
   4   6   5      112.92      115.68      3.85 o 
   5   6   5       79.26       80.66      3.55 o 
  -4   7   5       23.74       26.06      2.79 o 
  -3   7   5      716.89      694.29     11.90 o 
  -2   7   5       80.89       83.14      4.66 o 
  -1   7   5      231.13      247.59      5.46 o 
   0   7   5      132.22      154.19      5.48 o 
   1   7   5      281.85      300.83      7.63 o 
   2   7   5       74.92       79.20      5.66 o 
   3   7   5      716.06      683.67     13.89 o 
   4   7   5       22.45       24.48      2.86 o 
  -4   8   5        8.92       17.34      2.62 o 
  -3   8   5       70.35       73.54      3.20 o 
  -2   8   5      209.16      210.98      5.10 o 
  -1   8   5      153.73      145.78      5.71 o 
   0   8   5      248.82      248.59      7.72 o 
   1   8   5      167.28      158.59      6.97 o 
   2   8   5      213.58      215.04      5.97 o 
   3   8   5       76.05       74.12      3.83 o 
   4   8   5        6.95       14.81      2.56 o 
  -3   9   5       17.64       21.27      2.29 o 
  -2   9   5      205.13      195.83      7.17 o 
  -1   9   5       65.46       76.50      4.48 o 
   0   9   5      158.66      173.42      6.49 o 
   1   9   5       58.27       72.14      4.36 o 
   2   9   5      214.71      206.47     10.77 o 
   3   9   5       12.53       14.17      2.47 o 
  -3  10   5        0.69        6.65      4.43 o 
  -2  10   5        6.30        8.23      2.69 o 
  -1  10   5      173.08      163.51      6.60 o 
   0  10   5        1.69        7.18      2.34 o 
   1  10   5      164.24      167.20      9.50 o 
   2  10   5        8.50        8.87      4.12 o 
   3  10   5        1.19        7.60      4.43 o 
  -1  11   5       23.48       32.46      3.81 o 
   0  11   5        0.95        5.67      3.80 o 
   1  11   5       25.73       29.13      5.38 o 
   0   0   6     1891.74     1796.68     30.21 o 
   1   0   6     3649.71     3696.43     44.62 o 
   2   0   6       51.34       41.58      1.01 o 
   3   0   6     7952.46     7944.65     62.23 o 
   4   0   6       12.35       13.17      1.82 o 
   5   0   6      345.70      355.47      6.21 o 
   6   0   6        4.20        1.53      2.12 o 
  -6   1   6      132.32      145.66      8.23 o 
  -5   1   6      139.22      130.70      3.44 o 
  -4   1   6      146.75      172.55      6.22 o 
  -3   1   6      144.16      142.39      1.91 o 
  -2   1   6     4340.45     4443.42     35.54 o 
  -1   1   6     7818.30     7928.14     92.78 o 
   0   1   6    20368.78    19364.01    245.79 o 
   1   1   6     7785.29     7899.84     90.82 o 
   2   1   6     4227.00     4315.33     36.74 o 
   3   1   6      149.32      147.77      2.46 o 
   4   1   6      151.99      172.67      4.12 o 
   5   1   6      144.30      133.63      3.86 o 
   6   1   6      126.85      128.25      7.92 o 
  -6   2   6       31.42       48.48      4.24 o 
  -5   2   6       86.45       84.30      4.23 o 
  -4   2   6     1532.09     1516.16     22.46 o 
  -3   2   6      251.35      238.02      3.09 o 
  -2   2   6     5555.88     5526.27     49.64 o 
  -1   2   6      408.15      415.36      4.04 o 
   0   2   6      824.65      852.11     10.27 o 
   1   2   6      352.56      353.58      4.10 o 
   2   2   6     5760.66     5804.42     49.47 o 
   3   2   6      215.41      203.39      3.08 o 
   4   2   6     1496.78     1485.76     20.34 o 
   5   2   6       77.41       76.34      3.47 o 
   6   2   6       28.67       40.73      4.59 o 
  -5   3   6      211.48      213.34      5.18 o 
  -4   3   6      248.49      238.01      4.93 o 
  -3   3   6      437.01      444.34     12.23 o 
  -2   3   6      520.68      517.44      6.22 o 
  -1   3   6    10809.22    10886.14    103.22 o 
   0   3   6     4689.08     5099.08     54.43 o 
   1   3   6    10782.99    10811.48    103.91 o 
   2   3   6      546.02      549.58      5.67 o 
   3   3   6      390.16      418.22      6.63 o 
   4   3   6      236.08      226.75      4.44 o 
   5   3   6      213.03      213.96      5.23 o 
  -5   4   6      133.37      145.12      4.23 o 
  -4   4   6      520.37      499.49      8.80 o 
  -3   4   6     1436.72     1416.48     22.78 o 
  -2   4   6     1160.28     1136.79     15.34 o 
  -1   4   6     1403.45     1394.13     15.21 o 
   0   4   6      125.56      146.04      2.12 o 
   1   4   6     1341.39     1336.09     12.48 o 
   2   4   6     1218.43     1201.30     11.71 o 
   3   4   6     1439.44     1418.04     23.00 o 
   4   4   6      480.19      457.97      8.64 o 
   5   4   6      121.77      129.08      4.78 o 
  -5   5   6       20.18       19.46      4.37 o 
  -4   5   6       18.46       47.36      4.30 o 
  -3   5   6      131.07      133.48      4.14 o 
  -2   5   6     1095.21     1058.46     15.15 o 
  -1   5   6      128.85      148.82      2.94 o 
   0   5   6     7037.91     6923.88     69.67 o 
   1   5   6      139.46      161.60      2.39 o 
   2   5   6     1130.76     1098.09     16.61 o 
   3   5   6      119.09      118.42      3.47 o 
   4   5   6       20.73       45.68      3.22 o 
   5   5   6       20.36       22.32      2.33 o 
  -5   6   6       74.47       79.81      4.18 o 
  -4   6   6      142.43      143.34      4.17 o 
  -3   6   6      923.67      890.56     14.50 o 
  -2   6   6     1009.66      999.54     18.15 o 
  -1   6   6      651.85      643.14     10.13 o 
   0   6   6      123.06      128.56      2.75 o 
   1   6   6      624.45      625.05      9.58 o 
   2   6   6     1028.47     1019.32     18.64 o 
   3   6   6      915.51      887.65     14.51 o 
   4   6   6      127.46      126.55      3.99 o 
   5   6   6       73.64       81.56      3.55 o 
  -4   7   6       12.75       14.08      2.70 o 
  -3   7   6       94.21      112.60      3.71 o 
  -2   7   6      161.25      149.95      3.96 o 
  -1   7   6     1966.28     1967.82     29.81 o 
   0   7   6      227.47      239.86      7.17 o 
   1   7   6     2029.03     2022.07     29.89 o 
   2   7   6      156.60      147.52      4.62 o 
   3   7   6       85.26      104.95      4.81 o 
   4   7   6       14.14       14.00      2.01 o 
  -4   8   6      175.63      184.07      6.01 o 
  -3   8   6       21.78       19.27      2.05 o 
  -2   8   6      634.54      634.06     11.04 o 
  -1   8   6       65.36       72.17      5.54 o 
   0   8   6       36.42       48.41      3.69 o 
   1   8   6       60.98       63.44      3.91 o 
   2   8   6      641.44      629.85     12.86 o 
   3   8   6       20.86       19.14      2.50 o 
   4   8   6      163.49      181.98      6.15 o 
  -3   9   6        8.52        8.00      1.93 o 
  -2   9   6      157.51      163.68      6.48 o 
  -1   9   6      189.11      189.80      6.83 o 
   0   9   6      596.01      569.79     14.33 o 
   1   9   6      198.36      203.30     10.13 o 
   2   9   6      155.25      150.73      9.18 o 
   3   9   6        8.75        8.33      2.28 o 
  -3  10   6      200.03      196.77      7.72 o 
  -2  10   6        0.97        0.39      2.34 o 
  -1  10   6      112.37      117.66      5.71 o 
   0  10   6        4.21       10.53      3.32 o 
   1  10   6      117.72      120.33      7.92 o 
   2  10   6        1.42        4.12      3.80 o 
   3  10   6      202.52      200.45     11.40 o 
  -1  11   6       25.14       25.97      3.58 o 
   0  11   6      102.81      112.00      5.60 o 
   1  11   6       27.15       29.77      5.38 o 
   1   0   7    18065.71    17450.53    195.33 o 
   2   0   7       51.57       55.23      0.91 o 
   3   0   7      105.60      132.53      3.59 o 
   4   0   7       57.82       58.97      4.93 o 
   5   0   7      297.21      298.58      5.56 o 
   6   0   7        0.40       -1.89      1.89 o 
  -6   1   7       24.44       37.08      3.29 o 
  -5   1   7      115.32      120.35      3.30 o 
  -4   1   7     1262.72     1224.25     20.71 o 
  -3   1   7      964.53      933.95     10.38 o 
  -2   1   7     6513.33     6538.06     56.44 o 
  -1   1   7      967.10     1041.87     10.70 o 
   0   1   7     1530.60     1585.67     18.94 o 
   1   1   7      897.91      959.03     10.44 o 
   2   1   7     6646.76     6695.18     56.15 o 
   3   1   7      925.47      899.10     10.10 o 
   4   1   7     1246.09     1202.89     18.90 o 
   5   1   7      116.70      126.80      3.81 o 
   6   1   7       27.63       39.25      3.58 o 
  -6   2   7      110.24      114.01      4.55 o 
  -5   2   7       19.01       17.20      2.88 o 
  -4   2   7       48.02       95.35      5.66 o 
  -3   2   7       93.63       98.87      1.90 o 
  -2   2   7     1687.77     1559.99     15.42 o 
  -1   2   7     3185.10     3270.14     30.81 o 
   0   2   7    13906.90    13795.77    168.52 o 
   1   2   7     3281.21     3366.92     33.29 o 
   2   2   7     1873.50     1748.40     14.76 o 
   3   2   7       84.16       89.37      1.89 o 
   4   2   7       46.62       83.84      3.00 o 
   5   2   7       16.04       14.71      1.93 o 
   6   2   7      114.77      118.09      6.02 o 
  -5   3   7      257.33      274.23      6.10 o 
  -4   3   7      136.78      138.30      3.50 o 
  -3   3   7     3159.92     3043.77     42.41 o 
  -2   3   7      178.02      187.67      2.44 o 
  -1   3   7     4696.90     4977.84     45.67 o 
   0   3   7        8.04       11.77      1.04 o 
   1   3   7     4543.31     4811.79     48.12 o 
   2   3   7      175.84      185.93      2.37 o 
   3   3   7     3288.77     3222.49     40.85 o 
   4   3   7      129.61      127.60      3.16 o 
   5   3   7      271.46      283.35      6.14 o 
  -5   4   7      107.07      110.82      3.80 o 
  -4   4   7       57.79       65.05      3.17 o 
  -3   4   7       91.34      111.97      6.76 o 
  -2   4   7      928.15      903.17     11.90 o 
  -1   4   7     3613.98     3502.41     36.58 o 
   0   4   7     8844.08     9344.51     96.78 o 
   1   4   7     3713.29     3614.54     32.87 o 
   2   4   7      894.71      883.80     10.55 o 
   3   4   7       84.71      106.99      3.23 o 
   4   4   7       61.06       60.04      2.79 o 
   5   4   7      102.88       98.92      4.28 o 
  -5   5   7        1.60       -1.86      1.86 o 
  -4   5   7      635.97      629.99     11.17 o 
  -3   5   7        2.44        7.18      4.15 o 
  -2   5   7     2585.07     2536.60     37.20 o 
  -1   5   7       52.80       49.37      1.57 o 
   0   5   7       27.33       34.72      1.37 o 
   1   5   7       48.59       44.95      1.31 o 
   2   5   7     2593.34     2601.55     37.68 o 
   3   5   7        2.09        5.33      3.20 o 
   4   5   7      662.59      655.42     11.26 o 
   5   5   7        1.24       -1.69      1.69 o 
  -5   6   7       49.97       48.68      3.62 o 
  -4   6   7       29.35       34.53      2.43 o 
  -3   6   7       42.97       58.96      3.03 o 
  -2   6   7      276.76      262.36     10.15 o 
  -1   6   7     2675.75     2680.17     37.86 o 
   0   6   7     2070.81     2067.73     27.69 o 
   1   6   7     2595.97     2602.13     38.76 o 
   2   6   7      253.90      253.40      5.30 o 
   3   6   7       42.54       51.14      2.72 o 
   4   6   7       33.03       35.59      2.53 o 
   5   6   7       58.08       53.87      3.12 o 
  -4   7   7       29.52       29.93      2.45 o 
  -3   7   7      760.72      749.79     12.69 o 
  -2   7   7      122.86      122.92      3.52 o 
  -1   7   7      834.38      837.93     15.78 o 
   0   7   7      186.35      159.11      5.60 o 
   1   7   7      862.39      859.99     13.65 o 
   2   7   7      118.61      120.10      4.20 o 
   3   7   7      752.24      735.97     14.86 o 
   4   7   7       32.78       32.90      2.55 o 
  -4   8   7        3.79        9.15      2.36 o 
  -3   8   7        0.83       -0.91      1.41 o 
  -2   8   7      431.14      450.03      8.35 o 
  -1   8   7       53.86       45.41      3.47 o 
   0   8   7     1792.16     1785.48     37.75 o 
   1   8   7       47.57       43.06      5.07 o 
   2   8   7      418.86      433.14      9.81 o 
   3   8   7        0.69       -0.19      1.81 o 
   4   8   7        2.78        6.68      2.31 o 
  -3   9   7      100.78      101.70      3.84 o 
  -2   9   7      195.22      196.66      7.17 o 
  -1   9   7       20.70       30.48      3.36 o 
   0   9   7       89.22       97.07      4.93 o 
   1   9   7       16.21       20.27      4.43 o 
   2   9   7      180.18      187.47     10.13 o 
   3   9   7       98.55      100.64      4.56 o 
  -3  10   7       10.58       12.56      3.24 o 
  -2  10   7       26.48       31.84      3.58 o 
  -1  10   7      374.20      373.53     10.63 o 
   0  10   7        4.10        2.32      2.12 o 
   1  10   7      347.21      322.38     14.57 o 
   2  10   7       27.93       34.20      5.70 o 
   3  10   7       11.92       21.22      5.07 o 
  -1  11   7       22.52       23.88      3.47 o 
   0  11   7       22.04       28.50      5.07 o 
   1  11   7       22.18       21.22      4.75 o 
   0   0   8     2548.09     2554.89     33.41 o 
   1   0   8     2365.49     2442.20     25.02 o 
   2   0   8      278.03      273.23      2.76 o 
   3   0   8     6418.55     6388.35     77.08 o 
   4   0   8       27.28       31.49      1.78 o 
   5   0   8      354.78      369.43     10.43 o 
   6   0   8       28.21       29.93      2.74 o 
  -6   1   8       48.93       51.01      3.13 o 
  -5   1   8      173.13      172.62      4.26 o 
  -4   1   8      136.21      152.96      8.73 o 
  -3   1   8      258.59      268.18      3.62 o 
  -2   1   8     4313.02     4336.22     38.68 o 
  -1   1   8     5082.61     5100.52     57.37 o 
   0   1   8     9487.56     9287.54    105.84 o 
   1   1   8     5054.96     5064.59     52.84 o 
   2   1   8     4342.67     4393.32     40.17 o 
   3   1   8      227.93      234.96      3.34 o 
   4   1   8      138.46      145.88      3.80 o 
   5   1   8      163.52      160.61      4.37 o 
   6   1   8       49.33       51.58      3.91 o 
  -6   2   8        4.51       13.32      2.41 o 
  -5   2   8       15.57       15.72      1.87 o 
  -4   2   8     1837.64     1789.29     30.93 o 
  -3   2   8      346.08      339.57      4.47 o 
  -2   2   8     5567.44     5503.15     54.97 o 
  -1   2   8      821.03      840.46      8.31 o 
   0   2   8       16.12       19.40      0.70 o 
   1   2   8      855.47      885.04      8.32 o 
   2   2   8     5571.10     5617.28     49.94 o 
   3   2   8      351.39      346.91      4.90 o 
   4   2   8     1837.43     1795.20     27.29 o 
   5   2   8       12.49       10.84      2.06 o 
   6   2   8        5.71       15.64      2.89 o 
  -5   3   8      215.16      213.57      5.26 o 
  -4   3   8       49.09       53.09      2.31 o 
  -3   3   8      270.29      285.28     10.33 o 
  -2   3   8      855.41      885.61      9.30 o 
  -1   3   8     9216.37     9180.66     87.09 o 
   0   3   8     1847.22     1980.54     21.71 o 
   1   3   8     9204.96     9169.97     91.61 o 
   2   3   8      765.48      793.28      7.92 o 
   3   3   8      298.35      314.28      5.16 o 
   4   3   8       43.81       46.23      2.12 o 
   5   3   8      217.34      208.94      5.16 o 
  -5   4   8      115.36      126.84      4.00 o 
  -4   4   8      447.97      427.08      9.17 o 
  -3   4   8     2906.60     2819.80     47.46 o 
  -2   4   8     1540.01     1479.84     18.85 o 
  -1   4   8      698.74      677.48      7.75 o 
   0   4   8     1180.04     1226.57     12.84 o 
   1   4   8      736.76      730.99      7.06 o 
   2   4   8     1476.51     1440.19     18.58 o 
   3   4   8     2883.52     2823.71     41.55 o 
   4   4   8      457.65      437.35      8.12 o 
   5   4   8      108.55      120.80      4.69 o 
  -5   5   8       18.33       19.25      2.19 o 
  -4   5   8      130.42      145.44      4.55 o 
  -3   5   8       72.75       69.55      2.89 o 
  -2   5   8     1955.26     1893.38     28.38 o 
  -1   5   8      335.05      321.82      5.36 o 
   0   5   8     5542.14     5525.25     57.51 o 
   1   5   8      347.90      337.36      4.15 o 
   2   5   8     2015.71     1985.03     28.73 o 
   3   5   8       61.61       57.00      2.47 o 
   4   5   8      122.08      129.02      3.97 o 
   5   5   8       14.25       13.07      2.32 o 
  -5   6   8       49.41       50.88      4.60 o 
  -4   6   8      135.70      133.35      4.05 o 
  -3   6   8      671.62      683.13     13.15 o 
  -2   6   8      422.00      421.18      8.83 o 
  -1   6   8      484.47      474.27      7.96 o 
   0   6   8      238.95      227.10      4.13 o 
   1   6   8      473.14      471.22      8.11 o 
   2   6   8      436.61      434.03      7.75 o 
   3   6   8      671.34      673.48     11.54 o 
   4   6   8      135.78      132.52      4.05 o 
   5   6   8       53.88       54.86      3.62 o 
  -4   7   8       21.70       22.79      2.24 o 
  -3   7   8       12.85       22.01      2.09 o 
  -2   7   8      208.28      188.35      5.12 o 
  -1   7   8     1517.63     1518.54     26.69 o 
   0   7   8      377.54      384.68      9.96 o 
   1   7   8     1548.08     1543.06     27.19 o 
   2   7   8      187.53      170.81      5.06 o 
   3   7   8       14.52       28.90      3.18 o 
   4   7   8       22.00       18.73      2.12 o 
  -4   8   8      128.58      134.65      4.42 o 
  -3   8   8       49.30       41.36      2.64 o 
  -2   8   8      412.46      441.59      8.27 o 
  -1   8   8      211.27      191.51     12.03 o 
   0   8   8       82.58       98.82      4.93 o 
   1   8   8      199.36      178.92      9.50 o 
   2   8   8      405.06      424.70      9.57 o 
   3   8   8       56.13       50.28      3.34 o 
   4   8   8      129.31      133.63      5.17 o 
  -3   9   8       21.23       18.99      2.25 o 
  -2   9   8       54.81       61.05      4.24 o 
  -1   9   8      154.95      157.36      6.15 o 
   0   9   8      397.95      392.66     10.75 o 
   1   9   8      142.94      149.46      8.55 o 
   2   9   8       69.13       64.60      6.33 o 
   3   9   8       20.10       22.51      2.73 o 
  -2  10   8       17.42       17.39      3.13 o 
  -1  10   8       94.95       98.20      8.87 o 
   0  10   8       57.46       52.00      4.03 o 
   1  10   8       95.49      103.55      7.60 o 
   2  10   8       20.79       17.73      4.75 o 
  -1  11   8       54.02       50.98      4.36 o 
   0  11   8      144.19      152.95      9.18 o 
   1  11   8       57.08       51.30      6.33 o 
   1   0   9    16421.48    16122.25    156.34 o 
   2   0   9      533.04      531.32      5.39 o 
   3   0   9      129.87      167.29      6.31 o 
   4   0   9      181.36      180.40      3.78 o 
   5   0   9      285.07      286.95      6.01 o 
   6   0   9        6.85        9.62      2.01 o 
  -6   1   9       35.28       43.07      3.10 o 
  -5   1   9       60.52       67.74      2.83 o 
  -4   1   9     1037.59     1004.96     14.15 o 
  -3   1   9     1687.07     1674.56     22.25 o 
  -2   1   9     4423.46     4325.23     41.71 o 
  -1   1   9     2216.79     2323.27     25.33 o 
   0   1   9     2698.57     2759.81     30.05 o 
   1   1   9     2248.94     2345.65     25.24 o 
   2   1   9     4316.26     4254.97     39.43 o 
   3   1   9     1724.36     1702.92     20.37 o 
   4   1   9     1032.33      997.96     15.94 o 
   5   1   9       63.11       67.11      5.26 o 
   6   1   9       35.75       43.50      3.10 o 
  -6   2   9       89.10       86.97      3.47 o 
  -5   2   9       64.42       59.98      2.79 o 
  -4   2   9      282.20      288.23      6.68 o 
  -3   2   9      963.80      950.33     12.29 o 
  -2   2   9     2471.05     2362.11     23.89 o 
  -1   2   9     1485.11     1477.85     14.84 o 
   0   2   9    15160.32    15130.55    158.23 o 
   1   2   9     1520.66     1508.00     14.08 o 
   2   2   9     2511.50     2447.46     21.81 o 
   3   2   9      954.69      931.39     13.04 o 
   4   2   9      287.56      293.87      5.99 o 
   5   2   9       64.97       64.49      2.87 o 
   6   2   9       92.50       91.42      5.09 o 
  -5   3   9      212.79      221.34      6.02 o 
  -4   3   9      176.86      179.51      4.96 o 
  -3   3   9     2014.53     1921.13     29.84 o 
  -2   3   9     1815.56     1818.92     18.84 o 
  -1   3   9     2287.96     2321.24     23.52 o 
   0   3   9     2591.30     2623.48     30.98 o 
   1   3   9     2253.28     2295.74     22.87 o 
   2   3   9     1797.79     1810.31     16.64 o 
   3   3   9     2005.32     1928.06     25.59 o 
   4   3   9      188.17      184.59      4.40 o 
   5   3   9      208.36      212.86      5.26 o 
  -5   4   9      128.34      125.37      4.38 o 
  -4   4   9      280.41      272.69      6.80 o 
  -3   4   9      457.30      469.17      9.60 o 
  -2   4   9     1122.49     1104.04     15.22 o 
  -1   4   9     4797.59     4685.92     49.88 o 
   0   4   9     3396.96     3468.72     35.10 o 
   1   4   9     4725.58     4683.60     47.25 o 
   2   4   9     1095.04     1071.49     14.78 o 
   3   4   9      487.03      486.53      8.44 o 
   4   4   9      311.43      301.22      6.67 o 
   5   4   9      133.62      130.05      7.11 o 
  -5   5   9       77.69       75.93      3.33 o 
  -4   5   9      356.61      350.76      7.97 o 
  -3   5   9       65.31       71.55      3.29 o 
  -2   5   9     2436.81     2422.21     35.02 o 
  -1   5   9     1607.51     1531.15     18.27 o 
   0   5   9        1.00        8.71      1.06 o 
   1   5   9     1584.36     1547.36     16.21 o 
   2   5   9     2431.74     2397.29     35.46 o 
   3   5   9       69.89       74.13      2.79 o 
   4   5   9      345.65      341.30      6.97 o 
   5   5   9       79.72       75.24      3.82 o 
  -5   6   9        8.90       14.07      2.79 o 
  -4   6   9      149.46      151.55      4.33 o 
  -3   6   9      288.39      282.54      7.78 o 
  -2   6   9      319.35      311.10      6.94 o 
  -1   6   9     1237.10     1247.71     21.86 o 
   0   6   9     1171.89     1201.55     16.65 o 
   1   6   9     1349.27     1353.03     23.04 o 
   2   6   9      324.85      312.66      6.09 o 
   3   6   9      275.52      261.49      5.77 o 
   4   6   9      149.10      153.95      4.37 o 
   5   6   9       10.15       11.72      3.80 o 
  -4   7   9       31.38       34.77      2.56 o 
  -3   7   9      554.41      549.46     11.38 o 
  -2   7   9      376.35      344.42      7.86 o 
  -1   7   9      525.21      534.83     12.98 o 
   0   7   9      136.42      125.17      4.81 o 
   1   7   9      528.39      539.90     10.85 o 
   2   7   9      397.89      361.34      8.04 o 
   3   7   9      544.16      542.10      9.88 o 
   4   7   9       28.49       30.01      2.53 o 
  -4   8   9       36.95       42.81      3.00 o 
  -3   8   9       56.62       51.08      2.84 o 
  -2   8   9      243.74      243.11      5.62 o 
  -1   8   9       34.90       38.79      3.58 o 
   0   8   9     1492.42     1516.00     41.35 o 
   1   8   9       31.52       41.16      5.07 o 
   2   8   9      249.08      254.20      6.58 o 
   3   8   9       60.77       56.45      3.52 o 
   4   8   9       38.07       49.68      3.70 o 
  -3   9   9       83.45       92.91      3.79 o 
  -2   9   9       78.52       82.30      4.81 o 
  -1   9   9      182.72      172.60      6.49 o 
   0   9   9       20.03       29.99      3.80 o 
   1   9   9      172.02      161.18      9.18 o 
   2   9   9       86.12       90.25      7.28 o 
   3   9   9       88.41       95.25      4.43 o 
  -2  10   9       34.74       32.35      3.81 o 
  -1  10   9      150.21      153.24      6.38 o 
   0  10   9        1.34        6.97      3.48 o 
   1  10   9      159.92      165.61      9.50 o 
   2  10   9       31.05       30.40      5.38 o 
  -1  11   9       16.55       20.25      3.48 o 
   0  11   9       34.24       41.16      5.70 o 
   1  11   9       14.87       15.83      4.75 o 
   0   0  10    24519.49    23491.28    323.61 o 
   1   0  10     2695.51     2819.59     30.28 o 
   2   0  10     2499.61     2492.35     27.93 o 
   3   0  10     2623.89     2549.40     31.70 o 
   4   0  10       92.64      109.11      3.97 o 
   5   0  10      141.58      146.72      3.94 o 
   6   0  10       50.92       53.00      3.23 o 
  -6   1  10       61.27       63.92      3.53 o 
  -5   1  10      169.51      167.73      4.34 o 
  -4   1  10      508.96      516.94      7.95 o 
  -3   1  10     1948.94     1962.16     27.44 o 
  -2   1  10     3901.15     3838.43     41.40 o 
  -1   1  10     4881.35     4941.62     56.22 o 
   0   1  10    13093.99    13000.97    142.73 o 
   1   1  10     5076.88     5105.71     51.95 o 
   2   1  10     3758.57     3714.31     39.77 o 
   3   1  10     1999.88     2003.51     27.36 o 
   4   1  10      504.47      499.94      8.93 o 
   5   1  10      172.15      170.03      4.43 o 
   6   1  10       62.29       63.22      3.53 o 
  -5   2  10       69.56       73.90      3.25 o 
  -4   2  10      500.27      481.11      9.73 o 
  -3   2  10      610.58      597.48      9.69 o 
  -2   2  10     2587.95     2537.14     25.17 o 
  -1   2  10     9229.16     9621.90     93.37 o 
   0   2  10      197.55      220.44      2.98 o 
   1   2  10     9104.21     9374.98     88.33 o 
   2   2  10     2580.79     2548.09     23.77 o 
   3   2  10      604.12      584.45      8.64 o 
   4   2  10      492.95      471.03      8.52 o 
   5   2  10       71.29       73.23      3.22 o 
  -5   3  10      111.29      107.15      4.11 o 
  -4   3  10      461.70      462.97      9.42 o 
  -3   3  10      425.70      438.15      8.82 o 
  -2   3  10     1926.63     1914.28     21.99 o 
  -1   3  10     5321.24     5334.48     57.24 o 
   0   3  10      323.54      313.50      3.96 o 
   1   3  10     5129.24     5107.20     50.99 o 
   2   3  10     1953.33     1943.54     18.86 o 
   3   3  10      420.98      434.68      6.84 o 
   4   3  10      449.28      441.20      8.25 o 
   5   3  10      108.74      103.14      3.62 o 
  -5   4  10       70.71       80.88      3.38 o 
  -4   4  10      297.75      292.76      7.05 o 
  -3   4  10      539.48      547.53     10.70 o 
  -2   4  10     1326.41     1276.62     18.72 o 
  -1   4  10     1116.36     1124.50     14.01 o 
   0   4  10     3869.15     3921.66     41.37 o 
   1   4  10     1219.71     1236.30     13.08 o 
   2   4  10     1307.00     1262.88     17.10 o 
   3   4  10      537.86      543.66      9.36 o 
   4   4  10      319.90      301.30      7.33 o 
   5   4  10       70.33       78.47      3.91 o 
  -5   5  10       77.55       79.23      3.41 o 
  -4   5  10       44.83       49.80      3.71 o 
  -3   5  10      597.79      572.10     11.50 o 
  -2   5  10      817.25      820.67     13.25 o 
  -1   5  10      441.93      430.57      6.82 o 
   0   5  10     4271.62     4423.88     48.34 o 
   1   5  10      448.53      450.43      5.72 o 
   2   5  10      735.08      729.50     12.38 o 
   3   5  10      613.34      594.74     10.11 o 
   4   5  10       49.82       52.17      2.78 o 
   5   5  10       77.65       77.90      3.91 o 
  -5   6  10       50.35       54.03      4.03 o 
  -4   6  10       62.95       72.09      3.46 o 
  -3   6  10      473.27      468.58      9.86 o 
  -2   6  10      431.77      439.32      8.94 o 
  -1   6  10     1032.94      984.85     21.95 o 
   0   6  10      585.77      577.05      9.29 o 
   1   6  10     1073.67     1033.12     18.47 o 
   2   6  10      423.33      423.71      7.79 o 
   3   6  10      475.98      462.51      8.57 o 
   4   6  10       66.96       74.09      3.18 o 
   5   6  10       51.56       57.31      5.70 o 
  -4   7  10      136.47      128.70      4.14 o 
  -3   7  10       36.62       46.13      3.10 o 
  -2   7  10      500.03      479.31     10.17 o 
  -1   7  10      845.33      837.75     21.38 o 
   0   7  10       12.19       25.47      2.66 o 
   1   7  10      813.04      828.00     15.66 o 
   2   7  10      531.86      514.36     10.54 o 
   3   7  10       36.36       48.43      2.75 o 
   4   7  10      135.82      137.70      5.58 o 
  -4   8  10      158.56      163.81      5.00 o 
  -3   8  10       19.91       19.57      2.13 o 
  -2   8  10      317.25      325.88      7.80 o 
  -1   8  10      285.21      273.68      8.29 o 
   0   8  10      247.51      237.66      7.61 o 
   1   8  10      314.00      297.05     12.35 o 
   2   8  10      316.65      329.42      7.91 o 
   3   8  10       15.31       16.37      2.49 o 
   4   8  10      166.44      179.43      6.02 o 
  -3   9  10      138.91      130.76      4.39 o 
  -2   9  10       12.59       14.88      2.79 o 
  -1   9  10      162.45      183.82      6.72 o 
   0   9  10      105.60      116.85      7.60 o 
   1   9  10      161.12      169.10      9.18 o 
   2   9  10       12.33       17.10      4.12 o 
   3   9  10      146.12      136.16      5.11 o 
  -2  10  10       36.98       36.33      3.91 o 
  -1  10  10       12.95       19.16      3.13 o 
   0  10  10      109.59       96.58      7.28 o 
   1  10  10       12.15       17.42      4.43 o 
   2  10  10       41.68       43.70      6.02 o 
  -1  11  10       12.91       19.73      5.07 o 
   0  11  10       51.96       62.70      6.33 o 
   1  11  10       10.82       11.72      4.12 o 
   1   0  11     3367.01     3337.83     33.84 o 
   2   0  11     4441.25     4485.76     46.61 o 
   3   0  11      108.99      130.58      3.06 o 
   4   0  11      973.13      943.51     15.28 o 
   5   0  11       14.44       15.55      1.78 o 
   6   0  11       15.71       24.01      2.55 o 
  -6   1  11       28.21       32.78      3.58 o 
  -5   1  11      116.60      117.96      3.63 o 
  -4   1  11      257.10      256.11      4.80 o 
  -3   1  11      455.74      462.30      7.36 o 
  -2   1  11     1625.79     1551.49     19.80 o 
  -1   1  11     5396.72     5339.85     63.77 o 
   0   1  11     3847.46     3925.69     43.92 o 
   1   1  11     5574.16     5466.91     55.12 o 
   2   1  11     1607.90     1533.21     17.32 o 
   3   1  11      461.69      467.18      7.98 o 
   4   1  11      270.24      259.69      5.48 o 
   5   1  11      111.46      111.27      3.62 o 
   6   1  11       30.28       29.19      3.47 o 
  -5   2  11      246.56      251.70      5.65 o 
  -4   2  11      130.36      132.32      4.04 o 
  -3   2  11     2110.56     2079.87     30.74 o 
  -2   2  11      938.64      922.90     10.24 o 
  -1   2  11     3045.21     3200.46     31.65 o 
   0   2  11     3772.38     3797.40     40.31 o 
   1   2  11     2905.82     3012.42     29.81 o 
   2   2  11      922.73      901.16      9.53 o 
   3   2  11     2112.64     2067.85     30.95 o 
   4   2  11      114.07      115.93      3.44 o 
   5   2  11      251.56      254.00      5.77 o 
  -5   3  11       75.67       75.04      3.56 o 
  -4   3  11       57.07       76.56      3.33 o 
  -3   3  11     1207.86     1151.45     20.02 o 
  -2   3  11     1207.25     1171.19     14.76 o 
  -1   3  11      825.13      795.56      9.69 o 
   0   3  11    10919.70    10956.77    102.83 o 
   1   3  11      833.62      815.73      8.42 o 
   2   3  11     1288.48     1261.08     13.18 o 
   3   3  11     1151.90     1112.49     15.56 o 
   4   3  11       51.50       69.12      2.84 o 
   5   3  11       77.87       71.15      3.20 o 
  -5   4  11       63.23       72.02      3.56 o 
  -4   4  11      393.14      391.15      8.45 o 
  -3   4  11      331.17      327.88      6.98 o 
  -2   4  11     2304.24     2203.76     34.73 o 
  -1   4  11     1323.33     1369.88     16.38 o 
   0   4  11     1191.19     1145.09     13.02 o 
   1   4  11     1363.53     1414.12     15.19 o 
   2   4  11     2343.70     2252.26     32.88 o 
   3   4  11      308.09      303.75      6.07 o 
   4   4  11      369.61      360.91      8.56 o 
   5   4  11       57.54       65.20      3.65 o 
  -5   5  11       44.77       48.77      2.90 o 
  -4   5  11      238.01      239.34      6.20 o 
  -3   5  11       91.61      109.78      3.77 o 
  -2   5  11      622.98      642.94     11.17 o 
  -1   5  11     3304.52     3164.62     42.27 o 
   0   5  11      302.76      315.29      4.48 o 
   1   5  11     3261.02     3174.31     38.68 o 
   2   5  11      608.84      628.94     10.56 o 
   3   5  11       87.42      102.93      3.39 o 
   4   5  11      229.88      229.93      6.35 o 
   5   5  11       46.83       50.04      3.39 o 
  -5   6  11       63.24       61.70      6.02 o 
  -4   6  11      166.35      165.71      5.10 o 
  -3   6  11      383.52      369.45      8.21 o 
  -2   6  11      647.18      628.06     12.06 o 
  -1   6  11     1651.19     1615.38     33.16 o 
   0   6  11        3.45        7.10      2.64 o 
   1   6  11     1583.65     1569.28     27.97 o 
   2   6  11      626.92      616.33     10.52 o 
   3   6  11      371.18      356.50      7.11 o 
   4   6  11      161.40      165.09      4.61 o 
   5   6  11       60.46       61.11      6.02 o 
  -4   7  11       28.28       29.72      2.47 o 
  -3   7  11      211.58      220.67      6.08 o 
  -2   7  11      352.14      338.08      7.55 o 
  -1   7  11      109.42      119.47      6.33 o 
   0   7  11     1862.40     1782.42     37.19 o 
   1   7  11       91.58      102.91      3.83 o 
   2   7  11      324.36      310.51      7.61 o 
   3   7  11      213.95      220.96      5.25 o 
   4   7  11       27.71       31.86      2.61 o 
  -4   8  11       60.15       66.61      3.46 o 
  -3   8  11      136.43      129.65      4.07 o 
  -2   8  11      162.44      157.17      5.93 o 
  -1   8  11       80.73       76.13      4.36 o 
   0   8  11      533.08      567.18     24.54 o 
   1   8  11       89.65       91.83      6.65 o 
   2   8  11      155.58      141.37      4.87 o 
   3   8  11      125.01      113.04      4.63 o 
   4   8  11       57.48       61.93      4.81 o 
  -3   9  11       15.76       25.95      2.86 o 
  -2   9  11       81.32       76.79      4.70 o 
  -1   9  11      451.75      408.85     11.19 o 
   0   9  11      100.87       95.63      6.97 o 
   1   9  11      437.03      397.77     15.83 o 
   2   9  11       78.57       77.58      6.65 o 
   3   9  11       17.63       28.70      3.02 o 
  -2  10  11       98.52       95.47      5.37 o 
  -1  10  11       99.25      105.40      5.48 o 
   0  10  11       48.68       50.03      5.70 o 
   1  10  11      107.06      109.88      7.60 o 
   2  10  11       85.90       92.15      7.60 o 
  -1  11  11       31.06       36.41      5.70 o 
   0  11  11       17.51       15.52      4.43 o 
   1  11  11       28.77       34.20      5.70 o 
   0   0  12     8819.03     8549.39    111.38 o 
   1   0  12      478.59      470.61      5.10 o 
   2   0  12     2973.56     2888.16     31.36 o 
   3   0  12      481.08      451.78      7.21 o 
   4   0  12      240.67      260.00      5.49 o 
   5   0  12       35.96       39.28      2.78 o 
  -5   1  12       71.93       76.88      3.11 o 
  -4   1  12      556.02      555.64      8.54 o 
  -3   1  12     1934.98     1921.23     26.53 o 
  -2   1  12     1250.19     1173.27     15.52 o 
  -1   1  12      262.52      248.22      3.41 o 
   0   1  12      826.39      782.31      8.10 o 
   1   1  12      314.03      302.00      3.44 o 
   2   1  12     1281.65     1210.30     13.63 o 
   3   1  12     1936.23     1886.65     28.57 o 
   4   1  12      551.15      536.80      9.60 o 
   5   1  12       69.05       76.87      3.12 o 
  -5   2  12      272.53      270.62      6.00 o 
  -4   2  12      117.92      110.15      3.81 o 
  -3   2  12      413.16      438.09      7.67 o 
  -2   2  12      663.04      660.74      8.33 o 
  -1   2  12     7622.58     7531.33     75.37 o 
   0   2  12      659.34      641.73      7.11 o 
   1   2  12     7750.74     7606.45     73.36 o 
   2   2  12      628.59      630.45      6.93 o 
   3   2  12      405.44      433.96      7.70 o 
   4   2  12      118.65      105.65      3.30 o 
   5   2  12      272.02      272.52      6.14 o 
  -5   3  12       79.06       74.33      3.60 o 
  -4   3  12      947.52      925.77     17.04 o 
  -3   3  12      195.97      193.95      4.92 o 
  -2   3  12     2852.74     2806.22     36.79 o 
  -1   3  12     1153.27     1155.85     14.26 o 
   0   3  12        7.32       18.94      0.99 o 
   1   3  12     1246.86     1254.57     12.36 o 
   2   3  12     2984.96     2946.38     32.52 o 
   3   3  12      198.64      197.72      3.83 o 
   4   3  12      950.17      911.95     15.06 o 
   5   3  12       75.97       68.44      3.06 o 
  -5   4  12       38.27       40.06      3.08 o 
  -4   4  12      210.53      205.69      5.65 o 
  -3   4  12      142.22      145.34      4.23 o 
  -2   4  12     1818.69     1789.06     28.51 o 
  -1   4  12     1921.49     1885.52     21.85 o 
   0   4  12     2381.08     2257.77     26.02 o 
   1   4  12     1883.49     1864.17     20.20 o 
   2   4  12     1837.40     1828.22     26.98 o 
   3   4  12      147.41      144.44      3.74 o 
   4   4  12      208.82      199.16      5.75 o 
   5   4  12       39.61       40.07      3.20 o 
  -5   5  12      100.56      108.41      3.86 o 
  -4   5  12       33.05       34.39      2.67 o 
  -3   5  12     1784.73     1720.37     30.15 o 
  -2   5  12      294.82      285.11      5.98 o 
  -1   5  12      340.65      329.45      5.99 o 
   0   5  12      460.76      503.97      6.62 o 
   1   5  12      359.42      345.31      5.85 o 
   2   5  12      326.41      307.68      5.80 o 
   3   5  12     1822.67     1736.07     26.34 o 
   4   5  12       31.30       34.40      2.78 o 
   5   5  12      104.34      106.56      5.86 o 
  -5   6  12       45.01       44.04      4.03 o 
  -4   6  12       16.46       26.12      2.59 o 
  -3   6  12      239.86      237.66      6.15 o 
  -2   6  12      820.00      785.93     27.87 o 
  -1   6  12      602.70      569.19     12.05 o 
   0   6  12     2188.96     2206.29     31.81 o 
   1   6  12      606.84      583.78     11.33 o 
   2   6  12      844.51      810.13     13.13 o 
   3   6  12      242.03      231.17      5.33 o 
   4   6  12       14.98       25.00      2.26 o 
   5   6  12       42.79       39.90      5.38 o 
  -4   7  12      179.10      181.83      5.21 o 
  -3   7  12       74.28       81.83      5.03 o 
  -2   7  12      465.55      442.05     11.64 o 
  -1   7  12      238.75      248.99      7.60 o 
   0   7  12      299.68      315.96      8.72 o 
   1   7  12      256.12      270.67      6.39 o 
   2   7  12      482.32      461.78      9.87 o 
   3   7  12       73.75       81.31      3.23 o 
   4   7  12      182.29      185.81      5.09 o 
  -4   8  12       30.55       38.58      4.03 o 
  -3   8  12       42.02       45.49      3.22 o 
  -2   8  12       91.69       87.75      4.81 o 
  -1   8  12      470.25      476.81     12.09 o 
   0   8  12      115.75      108.93      6.97 o 
   1   8  12      452.83      444.64     17.10 o 
   2   8  12      100.77       95.94      4.01 o 
   3   8  12       45.78       49.48      3.45 o 
   4   8  12       27.56       32.56      3.91 o 
  -3   9  12      193.09      193.29      6.15 o 
  -2   9  12       49.42       53.97      4.14 o 
  -1   9  12      211.85      221.05      8.55 o 
   0   9  12       17.54       24.70      4.43 o 
   1   9  12      209.10      209.63     10.45 o 
   2   9  12       45.54       49.08      5.70 o 
   3   9  12      194.82      187.83      6.13 o 
  -2  10  12       89.67      100.86      6.65 o 
  -1  10  12       15.42       22.48      3.48 o 
   0  10  12      330.58      326.81     14.25 o 
   1  10  12       15.07       18.68      4.43 o 
   2  10  12       83.74       96.90      7.60 o 
   0  11  12       46.87       58.90      6.33 o 
   1   0  13     1939.69     1967.00     19.97 o 
   2   0  13     5402.87     5434.45     69.01 o 
   3   0  13      111.80      135.45      4.14 o 
   4   0  13     1446.42     1426.35     22.12 o 
   5   0  13       67.77       60.00      3.19 o 
  -5   1  13       90.37       87.80      3.66 o 
  -4   1  13       18.59       27.58      2.25 o 
  -3   1  13      194.33      210.42      5.23 o 
  -2   1  13     2154.34     2156.34     28.53 o 
  -1   1  13     8042.22     8061.53     89.05 o 
   0   1  13     7399.88     7741.44     78.95 o 
   1   1  13     8084.38     8031.72     80.53 o 
   2   1  13     2105.87     2105.99     24.62 o 
   3   1  13      198.39      216.83      4.57 o 
   4   1  13       20.62       21.37      1.89 o 
   5   1  13       89.24       92.00      3.44 o 
  -5   2  13      228.43      245.63      7.22 o 
  -4   2  13      148.19      129.57      5.23 o 
  -3   2  13     3077.06     3044.38     44.18 o 
  -2   2  13      698.52      685.76      9.34 o 
  -1   2  13     2297.64     2362.82     23.86 o 
   0   2  13     1805.24     1890.42     19.98 o 
   1   2  13     2253.73     2320.69     22.68 o 
   2   2  13      698.91      684.78      7.68 o 
   3   2  13     3070.08     2988.11     44.47 o 
   4   2  13      153.68      140.61      3.85 o 
   5   2  13      240.97      263.26      5.94 o 
  -5   3  13        8.75        9.92      2.04 o 
  -4   3  13       27.62       55.16      4.34 o 
  -3   3  13       57.52       59.24      3.66 o 
  -2   3  13     1654.37     1587.44     21.85 o 
  -1   3  13     1039.21     1077.90     11.94 o 
   0   3  13    10207.70     9994.05     93.18 o 
   1   3  13      977.22     1034.35     10.80 o 
   2   3  13     1656.04     1593.50     18.36 o 
   3   3  13       70.98       72.11      2.55 o 
   4   3  13       30.73       55.92      3.25 o 
   5   3  13        8.69        7.93      2.33 o 
  -5   4  13       45.56       45.23      3.15 o 
  -4   4  13      420.03      407.03      9.07 o 
  -3   4  13      325.64      331.31      7.35 o 
  -2   4  13     1890.92     1854.53     28.17 o 
  -1   4  13      496.42      492.74      6.76 o 
   0   4  13      172.47      169.69      2.56 o 
   1   4  13      499.12      500.86      6.57 o 
   2   4  13     1797.59     1790.35     27.18 o 
   3   4  13      332.46      333.21      6.43 o 
   4   4  13      431.89      416.06      9.35 o 
   5   4  13       44.03       41.27      3.16 o 
  -5   5  13       55.29       63.25      3.56 o 
  -4   5  13        2.99        3.50      1.74 o 
  -3   5  13       58.49       89.37      3.58 o 
  -2   5  13       87.12       76.97      3.69 o 
  -1   5  13     3872.59     3740.76     54.38 o 
   0   5  13       30.53       29.02      1.25 o 
   1   5  13     3942.84     3855.56     51.84 o 
   2   5  13      103.10       89.78      2.86 o 
   3   5  13       52.97       78.45      3.14 o 
   4   5  13        2.07        1.89      1.66 o 
   5   5  13       52.10       58.04      4.58 o 
  -4   6  13      165.68      156.64      5.03 o 
  -3   6  13      438.78      425.72      9.36 o 
  -2   6  13      942.68      946.37     21.28 o 
  -1   6  13      322.27      350.63      8.83 o 
   0   6  13       52.41       76.79      2.79 o 
   1   6  13      312.82      334.84      7.49 o 
   2   6  13      972.56      972.30     15.42 o 
   3   6  13      445.72      436.08      8.18 o 
   4   6  13      159.53      152.19      5.14 o 
  -4   7  13       73.07       80.45      3.95 o 
  -3   7  13        6.91        3.77      1.76 o 
  -2   7  13      370.31      369.99      9.85 o 
  -1   7  13       70.04       79.48      4.01 o 
   0   7  13     2036.32     2045.91     60.53 o 
   1   7  13       78.71       94.61      6.17 o 
   2   7  13      346.33      355.66      8.34 o 
   3   7  13        5.41        4.55      1.56 o 
   4   7  13       75.97       84.28      3.56 o 
  -4   8  13       19.09       20.88      3.24 o 
  -3   8  13      254.68      255.61      8.39 o 
  -2   8  13      100.70       98.16      4.81 o 
  -1   8  13      322.42      332.33      9.40 o 
   0   8  13        0.69        3.17      2.85 o 
   1   8  13      309.07      300.21     12.98 o 
   2   8  13      101.23       94.22      4.01 o 
   3   8  13      257.26      258.61      7.13 o 
   4   8  13       21.81       22.48      5.07 o 
  -3   9  13       62.32       67.82      3.96 o 
  -2   9  13       24.53       28.52      3.47 o 
  -1   9  13      257.50      239.52      7.95 o 
   0   9  13      244.77      261.26     11.72 o 
   1   9  13      278.21      255.24     11.72 o 
   2   9  13       29.95       34.83      5.07 o 
   3   9  13       59.45       67.18      4.06 o 
  -2  10  13      124.25      129.84      6.27 o 
  -1  10  13        1.01        8.87      3.80 o 
   0  10  13       12.79       17.10      4.43 o 
   1  10  13        0.99        5.07      3.48 o 
   2  10  13      136.03      132.36      8.87 o 
   0   0  14     8441.18     8033.72    118.33 o 
   1   0  14      396.84      420.45      4.48 o 
   2   0  14     3025.44     2945.89     37.85 o 
   3   0  14       82.40       87.70      2.72 o 
   4   0  14      110.32      128.75      3.70 o 
   5   0  14       28.22       32.42      2.96 o 
  -5   1  14      188.48      183.58      5.30 o 
  -4   1  14      619.95      606.18     12.11 o 
  -3   1  14     2637.69     2577.96     43.21 o 
  -2   1  14     2575.03     2575.30     37.51 o 
  -1   1  14     1441.87     1458.83     16.05 o 
   0   1  14      474.85      562.20      6.67 o 
   1   1  14     1419.25     1431.45     15.42 o 
   2   1  14     2602.58     2628.89     31.73 o 
   3   1  14     2568.23     2475.82     37.33 o 
   4   1  14      638.47      621.08     10.67 o 
   5   1  14      181.01      186.03      4.84 o 
  -5   2  14      226.80      213.11      5.97 o 
  -4   2  14        7.87       10.04      2.02 o 
  -3   2  14       73.70      123.71      3.77 o 
  -2   2  14      301.77      295.06      4.61 o 
  -1   2  14     7181.15     6966.31     73.10 o 
   0   2  14     1953.52     2085.44     21.98 o 
   1   2  14     7189.23     7011.00     66.96 o 
   2   2  14      314.01      304.77      4.21 o 
   3   2  14       81.44      116.90      3.40 o 
   4   2  14        6.14        8.01      1.47 o 
   5   2  14      234.11      224.68      6.76 o 
  -5   3  14        9.77       13.41      2.25 o 
  -4   3  14      914.23      889.97     16.60 o 
  -3   3  14      343.75      329.47      8.62 o 
  -2   3  14     2916.94     2826.45     37.61 o 
  -1   3  14      244.19      255.22      3.88 o 
   0   3  14      244.67      244.33      2.78 o 
   1   3  14      264.13      274.78      3.40 o 
   2   3  14     2839.55     2760.18     32.72 o 
   3   3  14      347.90      332.38      6.35 o 
   4   3  14      925.20      879.84     14.62 o 
   5   3  14        8.87       12.02      2.01 o 
  -5   4  14       35.14       35.32      2.98 o 
  -4   4  14       68.00       72.77      3.40 o 
  -3   4  14       84.69       84.61      3.33 o 
  -2   4  14      591.58      583.06     11.25 o 
  -1   4  14     1504.98     1482.55     18.55 o 
   0   4  14     5939.48     6019.84     60.97 o 
   1   4  14     1514.52     1490.76     18.65 o 
   2   4  14      571.62      570.95      9.60 o 
   3   4  14       98.55       97.34      3.57 o 
   4   4  14       67.50       64.49      3.44 o 
   5   4  14       36.99       31.62      3.06 o 
  -5   5  14      121.53      135.22      4.96 o 
  -4   5  14        1.42        1.55      1.62 o 
  -3   5  14     1274.23     1230.49     21.85 o 
  -2   5  14       69.92       73.97     11.08 o 
  -1   5  14     1568.21     1532.31     24.10 o 
   0   5  14        6.65       16.87      1.25 o 
   1   5  14     1505.13     1506.14     22.86 o 
   2   5  14       78.30       78.26      3.43 o 
   3   5  14     1246.30     1191.97     19.02 o 
   4   5  14        1.61        1.32      1.66 o 
   5   5  14      120.87      129.36     10.77 o 
  -4   6  14       25.70       27.55      2.67 o 
  -3   6  14        7.64       20.80      2.69 o 
  -2   6  14      477.74      461.17     11.64 o 
  -1   6  14      691.91      666.22     15.11 o 
   0   6  14     2102.12     2182.14     46.02 o 
   1   6  14      660.77      655.28     12.74 o 
   2   6  14      498.09      472.69      8.46 o 
   3   6  14        6.05       10.50      1.69 o 
   4   6  14       28.11       30.44      2.78 o 
  -4   7  14      137.09      141.22      6.15 o 
  -3   7  14       41.65       44.58      3.69 o 
  -2   7  14      664.91      641.24     15.22 o 
  -1   7  14      115.98       87.83      4.24 o 
   0   7  14      105.93      114.63      6.97 o 
   1   7  14      137.51      110.03      4.91 o 
   2   7  14      633.79      630.35     10.99 o 
   3   7  14       48.99       51.16      2.79 o 
   4   7  14      135.08      137.74      5.14 o 
  -3   8  14       15.84       21.69      3.13 o 
  -2   8  14       10.74       14.26      2.69 o 
  -1   8  14      775.38      770.48     18.02 o 
   0   8  14      313.46      280.58     12.03 o 
   1   8  14      779.68      749.07     25.34 o 
   2   8  14       12.46       13.43      2.13 o 
   3   8  14       19.24       26.39      2.79 o 
  -3   9  14       58.07       64.24      6.02 o 
  -2   9  14       45.92       51.92      4.14 o 
  -1   9  14       91.55       96.21      5.07 o 
   0   9  14       28.87       21.53      4.43 o 
   1   9  14       86.21       83.91      6.65 o 
   2   9  14       47.18       50.98      5.70 o 
   3   9  14       49.80       51.63      4.81 o 
  -2  10  14      103.62      111.95      5.93 o 
  -1  10  14        0.15        5.38      3.48 o 
   0  10  14      228.69      233.39     11.40 o 
   1  10  14        0.11        0.95      3.17 o 
   2  10  14       99.92       99.75      7.92 o 
   1   0  15     2899.86     3091.34     29.96 o 
   2   0  15     3786.23     3691.12     47.17 o 
   3   0  15       28.25       35.84      3.11 o 
   4   0  15      702.26      670.63     11.42 o 
   5   0  15        1.89       -0.61      1.62 o 
  -5   1  15       91.10       90.68      3.84 o 
  -4   1  15      202.78      203.79      5.53 o 
  -3   1  15       48.71       73.22      3.56 o 
  -2   1  15      931.05      915.89     14.05 o 
  -1   1  15     5044.10     4844.77     54.70 o 
   0   1  15     5368.71     5356.92     53.51 o 
   1   1  15     5036.61     4906.90     52.47 o 
   2   1  15      949.52      926.60     12.61 o 
   3   1  15       42.31       63.83      2.55 o 
   4   1  15      223.35      221.69      5.00 o 
   5   1  15       86.19       88.94      3.44 o 
  -5   2  15       85.47       92.95      3.77 o 
  -4   2  15       47.17       49.67      3.47 o 
  -3   2  15     2441.38     2393.98     51.60 o 
  -2   2  15      623.21      606.66     11.33 o 
  -1   2  15     1633.72     1626.90     19.45 o 
   0   2  15     3127.10     3303.79     34.64 o 
   1   2  15     1696.55     1694.73     16.34 o 
   2   2  15      616.74      603.37      8.80 o 
   3   2  15     2459.32     2379.01     35.54 o 
   4   2  15       51.77       50.89      2.57 o 
   5   2  15       80.20       88.42      3.52 o 
  -5   3  15       73.13       67.08      4.14 o 
  -4   3  15      128.66      148.48      5.37 o 
  -3   3  15      132.56      130.15      4.70 o 
  -2   3  15     1728.54     1697.34     24.78 o 
  -1   3  15      858.92      877.36     11.63 o 
   0   3  15     6196.67     6019.29     57.21 o 
   1   3  15      904.64      933.60     10.26 o 
   2   3  15     1668.82     1641.89     22.22 o 
   3   3  15      133.89      136.51      3.58 o 
   4   3  15      128.15      132.84      3.92 o 
   5   3  15       74.00       70.87      3.43 o 
  -5   4  15       55.43       64.48      5.70 o 
  -4   4  15      397.41      395.85     10.61 o 
  -3   4  15      620.24      600.08     14.00 o 
  -2   4  15     1197.13     1190.30     21.03 o 
  -1   4  15     1743.59     1649.78     21.89 o 
   0   4  15      144.44      156.01      3.19 o 
   1   4  15     1801.96     1708.06     20.98 o 
   2   4  15     1227.74     1206.83     18.39 o 
   3   4  15      622.69      594.16     11.98 o 
   4   4  15      394.26      388.79      8.98 o 
   5   4  15       55.75       63.04      3.66 o 
  -5   5  15       97.01      104.37      5.15 o 
  -4   5  15       41.23       40.12      3.47 o 
  -3   5  15       65.43       83.26      4.36 o 
  -2   5  15      172.88      182.62      5.81 o 
  -1   5  15     2685.53     2627.65     41.06 o 
   0   5  15      255.53      255.11      4.77 o 
   1   5  15     2659.68     2661.69     38.90 o 
   2   5  15      175.83      181.49      4.22 o 
   3   5  15       70.22       90.33      3.27 o 
   4   5  15       42.53       42.64      3.00 o 
   5   5  15       93.49       94.05      6.97 o 
  -4   6  15      226.51      237.63      7.83 o 
  -3   6  15      107.71      112.28      4.81 o 
  -2   6  15      711.11      695.31     16.23 o 
  -1   6  15        2.39        8.58      2.22 o 
   0   6  15     1094.75     1052.96     23.51 o 
   1   6  15        6.32       11.84      1.63 o 
   2   6  15      718.63      703.83     11.74 o 
   3   6  15      114.38      113.79      3.62 o 
   4   6  15      229.86      237.89      6.72 o 
  -4   7  15       19.25       22.51      3.24 o 
  -3   7  15       97.60       92.16      4.70 o 
  -2   7  15      391.33      396.93     12.83 o 
  -1   7  15      259.26      256.48      7.48 o 
   0   7  15      710.38      741.79     24.39 o 
   1   7  15      252.41      249.46      7.83 o 
   2   7  15      396.18      397.96      7.66 o 
   3   7  15      101.14       96.60      3.51 o 
   4   7  15       20.56       25.03      2.78 o 
  -3   8  15      322.74      315.37      9.85 o 
  -2   8  15        7.90       12.35      3.96 o 
  -1   8  15      215.32      207.21      7.05 o 
   0   8  15        2.67        9.82      3.48 o 
   1   8  15      216.57      202.04     10.13 o 
   2   8  15        7.48        9.02      1.99 o 
   3   8  15      328.23      338.51      8.46 o 
  -3   9  15        9.51        6.16      2.79 o 
  -2   9  15       67.74       69.57      4.70 o 
  -1   9  15      132.89      143.76      8.55 o 
   0   9  15      230.66      232.75     11.08 o 
   1   9  15      125.86      137.11      8.23 o 
   2   9  15       69.74       71.25      6.33 o 
   3   9  15       10.15        9.55      4.12 o 
  -2  10  15       99.15       98.03      5.60 o 
  -1  10  15        3.77        1.27      3.17 o 
   0  10  15       26.94       28.82      5.07 o 
   1  10  15        2.80        2.22      3.17 o 
   2  10  15      105.23      106.08      7.92 o 
   0   0  16    10554.63    10189.00    122.97 o 
   1   0  16      329.38      355.82      5.36 o 
   2   0  16     1419.87     1357.53     19.23 o 
   3   0  16     1617.13     1624.70     24.65 o 
   4   0  16        1.49       15.88      1.73 o 
   5   0  16       52.74       55.17      3.33 o 
  -5   1  16      147.31      148.93      4.87 o 
  -4   1  16       88.21       93.84      4.65 o 
  -3   1  16     1163.04     1126.09     17.53 o 
  -2   1  16     1220.44     1231.83     19.16 o 
  -1   1  16     1279.99     1211.22     22.37 o 
   0   1  16      728.69      730.01      7.45 o 
   1   1  16     1228.77     1191.33     12.57 o 
   2   1  16     1124.15     1122.75     16.81 o 
   3   1  16     1179.76     1117.21     17.56 o 
   4   1  16       98.95      102.21      3.30 o 
   5   1  16      154.28      156.74      4.45 o 
  -5   2  16       35.63       42.08      2.91 o 
  -4   2  16      382.75      378.62      9.85 o 
  -3   2  16       87.87      121.57      3.65 o 
  -2   2  16     1186.56     1171.42     21.01 o 
  -1   2  16     4009.26     3940.64     50.74 o 
   0   2  16      668.03      657.47      6.27 o 
   1   2  16     3799.04     3743.51     37.68 o 
   2   2  16     1231.35     1204.91     17.18 o 
   3   2  16       78.06       96.94      3.14 o 
   4   2  16      366.35      355.52      7.10 o 
   5   2  16       34.71       38.31      2.66 o 
  -5   3  16       55.70       55.35      3.17 o 
  -4   3  16      557.79      531.06     12.88 o 
  -2   3  16     1623.02     1631.91     24.34 o 
  -1   3  16     1251.78     1284.73     17.05 o 
   0   3  16     1078.57     1062.85     10.91 o 
   1   3  16     1275.82     1307.32     14.26 o 
   2   3  16     1646.77     1631.73     21.82 o 
   3   3  16       76.91       77.57      2.88 o 
   4   3  16      542.44      509.48      9.44 o 
   5   3  16       57.22       56.30      2.98 o 
  -5   4  16       75.37       74.01      6.33 o 
  -4   4  16      119.51      131.78      5.26 o 
  -3   4  16      637.16      603.57     14.22 o 
  -2   4  16      574.38      569.97     10.72 o 
  -1   4  16     1332.23     1324.53     18.72 o 
   0   4  16     2946.49     2874.41     36.47 o 
   1   4  16     1354.59     1323.78     16.82 o 
   2   4  16      560.06      547.45      9.36 o 
   3   4  16      642.08      596.35     12.10 o 
   4   4  16      109.48      123.01      4.54 o 
   5   4  16       70.31       70.87      3.91 o 
  -5   5  16       29.27       37.87      4.91 o 
  -4   5  16       33.25       30.70      3.24 o 
  -3   5  16     1006.52     1010.01     21.72 o 
  -2   5  16      409.39      397.16      9.85 o 
  -1   5  16      437.27      445.67      8.24 o 
   0   5  16      368.09      342.14      6.25 o 
   1   5  16      435.62      454.28      7.85 o 
   2   5  16      409.99      386.45      7.15 o 
   3   5  16      980.71      946.65     18.38 o 
   4   5  16       34.37       29.95      2.75 o 
   5   5  16       32.26       35.15      5.07 o 
  -4   6  16      105.96      102.85      5.15 o 
  -3   6  16       74.29       72.62      4.14 o 
  -2   6  16      597.05      562.62     13.31 o 
  -1   6  16      517.72      507.64     11.84 o 
   0   6  16      861.69      940.54     47.67 o 
   1   6  16      484.83      477.19      8.46 o 
   2   6  16      569.85      538.35      9.57 o 
   3   6  16       71.14       70.09      2.95 o 
   4   6  16       99.98       95.27      4.22 o 
  -4   7  16      143.29      152.89      6.38 o 
  -3   7  16       58.48       61.84      4.14 o 
  -2   7  16      541.90      530.35     17.10 o 
  -1   7  16      437.45      398.50     10.40 o 
   0   7  16        4.10       11.40      3.17 o 
   1   7  16      432.01      396.13     10.74 o 
   2   7  16      530.16      521.92      9.45 o 
   3   7  16       60.30       62.64      3.02 o 
   4   7  16      148.72      152.81      5.38 o 
  -3   8  16       53.90       55.56      4.24 o 
  -2   8  16       29.99       35.46      3.47 o 
  -1   8  16      448.23      462.06     17.73 o 
   0   8  16        0.44        6.33      3.17 o 
   1   8  16      458.64      471.88     17.42 o 
   2   8  16       23.22       27.23      3.36 o 
   3   8  16       47.57       50.87      4.35 o 
  -3   9  16       45.98       46.53      4.36 o 
  -2   9  16      171.26      168.54      6.71 o 
  -1   9  16       17.22       20.27      4.43 o 
   0   9  16      183.86      165.93      9.18 o 
   1   9  16       17.45       24.07      4.43 o 
   2   9  16      167.20      158.33      9.18 o 
   3   9  16       46.04       46.12      4.46 o 
  -1  10  16       25.45       28.82      5.07 o 
   0  10  16      124.72      132.68      8.23 o 
   1  10  16       25.01       33.56      5.38 o 
   1   0  17     3458.69     3605.28     41.22 o 
   2   0  17     2902.44     2867.85     39.54 o 
   3   0  17        1.65       13.56      1.76 o 
   4   0  17      774.75      732.56     12.42 o 
   5   0  17       74.24       75.54      3.67 o 
  -5   1  17      132.59      131.66      4.56 o 
  -4   1  17      252.55      252.32      6.27 o 
  -3   1  17      194.00      197.28      4.50 o 
  -2   1  17     1648.94     1670.54     24.00 o 
  -1   1  17     2438.06     2399.00     30.54 o 
   0   1  17      918.37      890.85      8.60 o 
   1   1  17     2436.34     2422.88     27.44 o 
   2   1  17     1720.02     1745.38     24.03 o 
   3   1  17      205.78      208.40      4.57 o 
   4   1  17      250.24      246.31      5.49 o 
   5   1  17      133.47      138.43      4.71 o 
  -5   2  17       72.17       75.54      3.59 o 
  -4   2  17       31.31       35.21      3.87 o 
  -3   2  17      880.66      858.71     15.77 o 
  -2   2  17      315.40      320.17      6.88 o 
  -1   2  17     1269.26     1292.74     17.63 o 
   0   2  17     2795.29     2803.79     25.26 o 
   1   2  17     1248.37     1283.18     13.60 o 
   2   2  17      318.60      331.66      6.07 o 
   3   2  17      897.31      856.94     13.88 o 
   4   2  17       32.81       42.75      2.50 o 
   5   2  17       67.49       71.29      3.15 o 
  -5   3  17       55.02       57.18      3.28 o 
  -4   3  17       97.53      101.58      4.70 o 
  -3   3  17      633.03      642.33     12.24 o 
  -2   3  17      548.40      530.91      8.90 o 
  -1   3  17      851.80      833.35     11.45 o 
   0   3  17     3152.71     3291.71     35.87 o 
   1   3  17      854.90      847.35     10.41 o 
   2   3  17      571.29      549.15      9.20 o 
   3   3  17      636.33      633.34     10.82 o 
   4   3  17      101.13      104.86      3.53 o 
   5   3  17       58.25       63.43      3.03 o 
  -5   4  17       44.98       44.25      4.43 o 
  -4   4  17      129.05      135.32      5.48 o 
  -3   4  17      416.54      407.88     10.52 o 
  -2   4  17      643.88      637.77     12.06 o 
  -1   4  17      864.47      846.96     12.12 o 
   0   4  17     1320.25     1338.14     20.29 o 
   1   4  17      826.39      811.01     11.43 o 
   2   4  17      640.61      639.94     10.62 o 
   3   4  17      411.27      402.90      8.87 o 
   4   4  17      132.91      137.41      4.78 o 
   5   4  17       47.31       49.11      3.48 o 
  -4   5  17      135.50      135.39      5.48 o 
  -3   5  17       67.60       76.49      4.03 o 
  -2   5  17      566.40      555.41     13.43 o 
  -1   5  17      716.19      727.79     12.64 o 
   0   5  17      184.25      188.04      4.40 o 
   1   5  17      748.73      758.34     12.05 o 
   2   5  17      619.15      577.76      9.79 o 
   3   5  17       67.09       72.04      3.51 o 
   4   5  17      125.90      125.11      4.65 o 
  -4   6  17      129.03      135.58      5.81 o 
  -3   6  17       34.72       41.69      3.47 o 
  -2   6  17      406.12      402.93     10.62 o 
  -1   6  17      694.83      691.31     15.88 o 
   0   6  17      550.01      533.67     13.21 o 
   1   6  17      711.22      694.82     11.50 o 
   2   6  17      423.92      423.45      7.82 o 
   3   6  17       33.33       40.90      2.96 o 
   4   6  17      121.33      127.13      4.83 o 
  -4   7  17        5.43        6.65      2.69 o 
  -3   7  17      254.59      241.21     10.29 o 
  -2   7  17       90.69      107.49      5.14 o 
  -1   7  17      455.53      460.48     17.10 o 
   0   7  17      719.09      720.88     24.07 o 
   1   7  17      468.66      456.11     12.09 o 
   2   7  17      102.23      117.37      3.67 o 
   3   7  17      258.66      251.99      5.85 o 
   4   7  17        5.75        8.05      2.57 o 
  -3   8  17      145.02      154.66      6.48 o 
  -2   8  17      101.61      103.98      5.14 o 
  -1   8  17      113.49      116.85      7.60 o 
   0   8  17      455.86      422.47     16.15 o 
   1   8  17      111.22      113.05      7.28 o 
   2   8  17       99.58      102.74      5.36 o 
   3   8  17      146.87      156.29      5.53 o 
  -2   9  17      171.42      168.97      6.72 o 
  -1   9  17       65.95       72.20      6.33 o 
   0   9  17      144.03      155.80      8.87 o 
   1   9  17       66.51       71.25      6.33 o 
   2   9  17      178.76      159.60      9.18 o 
  -1  10  17      126.13      109.88      7.92 o 
   0  10  17       16.83       18.05      4.43 o 
   1  10  17      134.01      112.41      7.92 o 
   0   0  18     2802.80     2805.69     33.26 o 
   1   0  18      188.93      207.12      4.38 o 
   2   0  18      475.18      462.82      7.94 o 
   3   0  18     1389.37     1367.12     21.13 o 
   4   0  18      157.64      158.99      4.18 o 
   5   0  18      129.20      143.65      6.77 o 
  -5   1  18       50.83       56.90      3.23 o 
  -4   1  18       26.37       33.89      3.88 o 
  -3   1  18      648.40      620.67     10.72 o 
  -2   1  18     1346.43     1329.45     23.02 o 
  -1   1  18     2390.51     2370.96     30.17 o 
   0   1  18     3327.81     3331.40     29.23 o 
   1   1  18     2373.87     2309.46     30.14 o 
   2   1  18     1292.00     1277.41     19.81 o 
   3   1  18      689.52      657.74     10.82 o 
   4   1  18       24.82       28.85      2.33 o 
   5   1  18       46.51       51.21      3.41 o 
  -5   2  18       55.77       49.48      3.04 o 
  -4   2  18      646.07      617.86     12.37 o 
  -3   2  18       59.40       65.72      2.96 o 
  -2   2  18     1134.84     1119.20     19.68 o 
  -1   2  18      910.81      868.69     20.18 o 
   0   2  18      493.58      478.18      5.35 o 
   1   2  18      934.40      915.48     10.16 o 
   2   2  18     1083.16     1076.58     17.00 o 
   3   2  18       68.81       72.66      2.93 o 
   4   2  18      670.28      638.34     11.10 o 
   5   2  18       52.92       50.37      2.85 o 
  -5   3  18       67.19       67.42      3.53 o 
  -4   3  18      193.43      180.31      9.18 o 
  -3   3  18      256.09      266.50      6.38 o 
  -2   3  18     1662.60     1620.36     24.34 o 
  -1   3  18     3049.88     2939.70     37.41 o 
   0   3  18      942.50      904.93     12.32 o 
   1   3  18     3012.85     2965.11     34.23 o 
   2   3  18     1681.88     1626.94     24.60 o 
   3   3  18      275.23      273.90      5.64 o 
   4   3  18      193.32      179.80      4.64 o 
   5   3  18       67.42       66.41      3.16 o 
  -5   4  18       77.05       85.99      9.66 o 
  -4   4  18      143.30      140.14      6.81 o 
  -3   4  18      619.84      593.35     13.77 o 
  -2   4  18      497.90      507.48      9.86 o 
  -1   4  18     1690.96     1690.68     23.79 o 
   0   4  18      463.06      476.74      8.11 o 
   1   4  18     1744.05     1742.18     22.63 o 
   2   4  18      492.91      492.70      8.65 o 
   3   4  18      601.65      554.30     11.61 o 
   4   4  18      149.33      143.63      4.91 o 
   5   4  18       76.90       83.28      6.65 o 
  -4   5  18        9.45       15.68      2.57 o 
  -3   5  18      196.33      204.69      6.83 o 
  -2   5  18      466.28      457.90     11.19 o 
  -1   5  18      342.47      334.66      7.35 o 
   0   5  18     3188.28     3138.82     53.59 o 
   1   5  18      366.65      354.30      6.47 o 
   2   5  18      453.23      437.92     10.38 o 
   3   5  18      203.59      202.69      5.69 o 
   4   5  18        8.39       14.68      2.28 o 
  -4   6  18       53.63       47.65      3.91 o 
  -3   6  18      235.60      229.92      7.50 o 
  -2   6  18      470.63      443.24     12.03 o 
  -1   6  18      287.97      306.46      8.38 o 
   0   6  18      707.46      758.96     17.80 o 
   1   6  18      286.46      303.05      5.99 o 
   2   6  18      455.76      428.56      8.01 o 
   3   6  18      235.48      232.14      6.24 o 
   4   6  18       57.59       52.07      3.44 o 
  -4   7  18       28.89       39.20      3.91 o 
  -3   7  18       45.14       54.94      4.03 o 
  -2   7  18       73.84       90.52      4.69 o 
  -1   7  18      691.91      639.78     21.85 o 
   0   7  18        9.63        8.87      3.17 o 
   1   7  18      675.86      632.67     15.66 o 
   2   7  18       77.66       94.60      3.31 o 
   3   7  18       39.26       48.62      3.31 o 
   4   7  18       31.33       40.21      5.38 o 
  -3   8  18       35.55       34.42      3.91 o 
  -2   8  18      159.37      162.39      9.50 o 
  -1   8  18      204.30      231.17     10.77 o 
   0   8  18       61.39       49.08      5.38 o 
   1   8  18      183.77      197.28     10.13 o 
   2   8  18      156.30      155.00      6.48 o 
   3   8  18       41.19       46.20      3.35 o 
  -2   9  18       35.52       42.67      4.14 o 
  -1   9  18        6.83        4.12      3.48 o 
   0   9  18      340.17      302.75     13.30 o 
   1   9  18        3.85        6.02      3.48 o 
   2   9  18       37.23       40.53      5.70 o 
  -1  10  18       53.69       49.71      6.02 o 
   0  10  18       36.04       44.01      5.38 o 
   1  10  18       51.23       55.41      6.33 o 
   1   0  19     4937.31     4886.83     70.64 o 
   2   0  19      450.12      418.87      7.35 o 
   3   0  19       74.31       98.82      3.11 o 
   4   0  19      193.66      188.55      6.99 o 
   5   0  19      115.12      118.02      4.48 o 
  -5   1  19       75.73       77.20      3.53 o 
  -4   1  19      432.78      422.39      9.26 o 
  -3   1  19     1448.62     1427.79     22.16 o 
  -2   1  19     1591.30     1564.94     23.27 o 
  -1   1  19     1199.33     1154.90     16.64 o 
   0   1  19      229.69      252.33      5.42 o 
   1   1  19     1232.15     1173.87     16.40 o 
   2   1  19     1550.73     1506.24     23.22 o 
   3   1  19     1483.09     1441.05     22.19 o 
   4   1  19      418.52      414.74      8.01 o 
   5   1  19       69.01       71.50      3.67 o 
  -5   2  19        6.10        6.07      1.94 o 
  -4   2  19      184.21      179.18      5.18 o 
  -3   2  19       86.59       89.00      3.35 o 
  -2   2  19     1853.52     1814.12     32.17 o 
  -1   2  19      292.55      306.53      5.50 o 
   0   2  19     5977.56     5963.29     74.65 o 
   1   2  19      260.06      263.45      3.86 o 
   2   2  19     1933.94     1886.41     27.85 o 
   3   2  19       85.27       84.56      2.90 o 
   4   2  19      181.54      181.51      4.64 o 
   5   2  19        6.25        8.62      1.88 o 
  -5   3  19       73.66       80.56      3.83 o 
  -4   3  19       99.03       92.28      4.48 o 
  -3   3  19     1143.60     1109.88     19.85 o 
  -2   3  19      559.17      552.95     10.77 o 
  -1   3  19      690.13      694.52      9.71 o 
   0   3  19      360.07      326.26      5.84 o 
   1   3  19      608.00      613.72      8.70 o 
   2   3  19      577.15      560.21      9.48 o 
   3   3  19     1155.39     1086.48     17.47 o 
   4   3  19       98.32       95.04      3.38 o 
   5   3  19       72.23       77.67      3.44 o 
  -5   4  19       74.16       78.50      4.59 o 
  -4   4  19        1.28        6.23      2.12 o 
  -3   4  19      234.26      238.57      7.16 o 
  -2   4  19      125.16      132.03      3.88 o 
  -1   4  19     1871.47     1848.47     25.83 o 
   0   4  19      627.94      637.85     13.03 o 
   1   4  19     1940.65     1894.83     27.84 o 
   2   4  19      119.01      122.22      3.94 o 
   3   4  19      231.15      231.03      6.12 o 
   4   4  19        1.20        0.77      1.69 o 
   5   4  19       73.61       69.03      6.02 o 
  -4   5  19      315.95      307.05      9.17 o 
  -3   5  19       30.25       27.06      3.02 o 
  -2   5  19     1010.88      976.45     21.28 o 
  -1   5  19       57.66       62.45      2.84 o 
   0   5  19        6.71       14.50      2.53 o 
   1   5  19       56.79       59.61      2.50 o 
   2   5  19      993.39      956.23     15.37 o 
   3   5  19       30.78       33.20      3.05 o 
   4   5  19      321.15      305.72      7.88 o 
  -4   6  19       48.65       48.92      4.43 o 
  -3   6  19       22.48       29.62      3.13 o 
  -2   6  19      246.99      252.45      9.03 o 
  -1   6  19      698.91      671.47     23.12 o 
   0   6  19      444.69      455.09     15.84 o 
   1   6  19      724.87      704.24     13.64 o 
   2   6  19      248.14      244.52      5.37 o 
   3   6  19       25.07       32.26      2.67 o 
   4   6  19       50.76       48.85      3.44 o 
  -3   7  19      237.34      228.59      7.72 o 
  -2   7  19        4.53        8.41      2.21 o 
  -1   7  19      181.33      183.67      9.50 o 
   0   7  19      116.43      133.95      7.60 o 
   1   7  19      178.31      193.47      6.93 o 
   2   7  19        4.35        7.68      1.57 o 
   3   7  19      232.75      224.11      6.38 o 
  -3   8  19       45.98       57.57      4.48 o 
  -2   8  19      123.53      125.20      5.71 o 
  -1   8  19      148.14      139.33      8.23 o 
   0   8  19      413.63      402.20     15.83 o 
   1   8  19      141.94      140.91      8.23 o 
   2   8  19      122.31      119.79      5.68 o 
   3   8  19       45.61       55.52      3.63 o 
  -2   9  19      115.17      108.93      8.23 o 
  -1   9  19        8.01        9.82      3.80 o 
   0   9  19       51.91       61.75      6.02 o 
   1   9  19        7.88       14.57      4.12 o 
   2   9  19      108.51      101.01      7.60 o 
   0  10  19        1.62        2.53      3.17 o 
   0   0  20       44.41       38.30      1.17 o 
   1   0  20     2220.52     2269.50     38.27 o 
   2   0  20      100.24      100.60      2.82 o 
   3   0  20     1046.45      999.53     15.98 o 
   4   0  20        0.14        1.39      1.37 o 
   5   0  20      136.47      149.33      5.79 o 
  -5   1  20       30.07       34.29      2.86 o 
  -4   1  20       26.54       36.71      4.25 o 
  -3   1  20        8.14       17.90      2.46 o 
  -2   1  20      362.49      360.03      6.48 o 
  -1   1  20     1584.67     1558.51     20.09 o 
   0   1  20     4691.05     4727.27     51.68 o 
   1   1  20     1522.85     1481.74     21.14 o 
   2   1  20      340.62      342.44      6.39 o 
   3   1  20        4.76       16.98      2.34 o 
   4   1  20       28.61       39.30      2.51 o 
   5   1  20       29.74       31.62      2.91 o 
  -5   2  20       13.42       13.36      2.25 o 
  -4   2  20      427.96      420.93      9.08 o 
  -3   2  20      407.54      401.37      8.52 o 
  -2   2  20     2596.56     2575.33     43.82 o 
  -1   2  20      245.77      254.63      5.21 o 
   0   2  20      352.73      370.12     10.69 o 
   1   2  20      263.58      267.30      4.34 o 
   2   2  20     2570.64     2541.23     37.88 o 
   3   2  20      408.50      401.77      7.50 o 
   4   2  20      422.52      405.47      7.98 o 
   5   2  20       12.03       13.32      2.03 o 
  -5   3  20       36.67       44.54      3.69 o 
  -4   3  20        0.04        1.64      1.89 o 
  -3   3  20       67.02       83.01      3.37 o 
  -2   3  20      147.85      148.22      9.50 o 
  -1   3  20     2541.48     2547.60     34.06 o 
   0   3  20       50.47       45.01      1.99 o 
   1   3  20     2503.10     2486.18     35.98 o 
   2   3  20      117.71      116.82      3.94 o 
   3   3  20       59.63       74.21      3.66 o 
   4   3  20        0.23        0.71      1.39 o 
   5   3  20       34.61       37.43      3.88 o 
  -4   4  20       78.27       78.32      5.07 o 
  -3   4  20      717.66      711.94     16.24 o 
  -2   4  20      235.17      237.36      5.78 o 
  -1   4  20      906.03      918.48     14.42 o 
   0   4  20       69.41       59.28      2.39 o 
   1   4  20      934.33      920.22     14.49 o 
   2   4  20      257.19      245.68      5.99 o 
   3   4  20      689.40      681.46     13.87 o 
   4   4  20       72.68       76.87      3.70 o 
  -4   5  20       60.35       70.31      4.36 o 
  -3   5  20       10.32       15.10      3.01 o 
  -2   5  20      790.04      803.01     17.57 o 
  -1   5  20       41.27       48.17      3.64 o 
   0   5  20     2811.39     2878.02     49.43 o 
   1   5  20       38.84       47.79      2.76 o 
   2   5  20      772.04      749.73     14.84 o 
   3   5  20        8.57        9.63      2.06 o 
   4   5  20       54.64       63.26      5.06 o 
  -4   6  20       96.06      100.96      6.49 o 
  -3   6  20      279.92      279.24     13.46 o 
  -2   6  20      232.20      219.87      6.93 o 
  -1   6  20      194.19      196.97      9.50 o 
   0   6  20      308.24      337.17     11.40 o 
   1   6  20      206.34      204.07      5.60 o 
   2   6  20      227.33      214.24      4.96 o 
   3   6  20      276.61      279.98      7.16 o 
   4   6  20       98.90      102.31      4.46 o 
  -3   7  20       55.41       56.52      4.14 o 
  -2   7  20       30.31       34.92      3.34 o 
  -1   7  20      641.73      620.77     21.54 o 
   0   7  20       95.30      105.76      6.65 o 
   1   7  20      623.98      618.60     15.43 o 
   2   7  20       29.91       32.85      2.28 o 
   3   7  20       59.28       60.36      3.62 o 
  -3   8  20       58.32       58.33      5.07 o 
  -2   8  20      179.07      176.07      9.82 o 
  -1   8  20       31.92       39.58      5.07 o 
   0   8  20       90.91       90.25      6.65 o 
   1   8  20       34.17       40.85      5.07 o 
   2   8  20      184.85      175.35      6.80 o 
   3   8  20       60.29       57.73      3.70 o 
  -2   9  20       77.93       82.96      7.28 o 
  -1   9  20      142.74      133.95      8.55 o 
   0   9  20      181.35      169.73      9.50 o 
   1   9  20      147.49      147.25      8.55 o 
   2   9  20       82.88       83.91      6.97 o 
   1   0  21     3136.91     3002.34     43.95 o 
   2   0  21      166.20      171.35      3.90 o 
   3   0  21      207.70      218.63      4.89 o 
   4   0  21        6.28        9.32      1.73 o 
   5   0  21       74.69       75.68      3.78 o 
  -5   1  21       57.37       59.34      3.29 o 
  -4   1  21      405.75      388.96      9.00 o 
  -3   1  21      567.46      556.41      9.76 o 
  -2   1  21      653.31      645.13     10.47 o 
  -1   1  21      746.08      751.11     10.87 o 
   0   1  21      392.64      471.10      8.24 o 
   1   1  21      721.86      715.30     10.83 o 
   2   1  21      611.96      606.24     10.38 o 
   3   1  21      581.30      564.20      9.79 o 
   4   1  21      424.27      404.93      7.85 o 
   5   1  21       57.26       62.47      3.56 o 
  -5   2  21       25.13       24.42      3.13 o 
  -4   2  21       17.97       29.60      3.99 o 
  -3   2  21       32.11       29.78      2.08 o 
  -2   2  21     1108.70     1084.40     19.73 o 
  -1   2  21      351.64      353.79      6.39 o 
   0   2  21     5519.10     5428.36     77.10 o 
   1   2  21      320.92      318.20      5.24 o 
   2   2  21     1107.77     1087.69     17.03 o 
   3   2  21       42.69       43.36      2.31 o 
   4   2  21       17.62       22.94      2.17 o 
   5   2  21       23.75       26.45      2.84 o 
  -5   3  21       96.28      103.13      5.15 o 
  -4   3  21        9.18        7.76      2.24 o 
  -3   3  21      809.87      807.06     14.85 o 
  -2   3  21       99.00      101.33      3.44 o 
  -1   3  21      494.04      495.37      8.69 o 
   0   3  21      138.28      139.47      5.34 o 
   1   3  21      551.11      550.84      8.83 o 
   2   3  21      101.48      102.46      3.62 o 
   3   3  21      798.57      760.72     13.08 o 
   4   3  21        8.12        7.73      1.77 o 
   5   3  21       97.83      105.76      7.28 o 
  -4   4  21        9.93       11.06      2.34 o 
  -3   4  21       11.78       19.26      3.17 o 
  -2   4  21      346.37      340.96      7.48 o 
  -1   4  21     1467.51     1440.86     30.42 o 
   0   4  21      244.77      256.23      8.79 o 
   1   4  21     1465.76     1438.30     25.63 o 
   2   4  21      357.10      347.56      7.70 o 
   3   4  21       14.68       16.42      2.18 o 
   4   4  21        8.07       11.09      2.07 o 
  -4   5  21      283.99      283.96      8.84 o 
  -3   5  21       47.49       46.88      3.58 o 
  -2   5  21      857.04      851.94     31.52 o 
  -1   5  21       20.23       15.66      2.34 o 
   0   5  21      351.25      360.54      7.97 o 
   1   5  21       25.99       28.11      3.23 o 
   2   5  21      860.00      842.67     16.18 o 
   3   5  21       43.30       41.41      2.84 o 
   4   5  21      284.09      283.89      7.59 o 
  -4   6  21        0.32        2.67      2.34 o 
  -3   6  21       86.27       87.50      4.59 o 
  -2   6  21       35.41       38.95      3.36 o 
  -1   6  21      712.52      711.37     23.75 o 
   0   6  21      392.28      389.94     13.46 o 
   1   6  21      700.13      715.92     14.00 o 
   2   6  21       32.16       37.98      2.40 o 
   3   6  21       86.57       89.28      4.18 o 
   4   6  21        1.20        2.53      3.17 o 
  -3   7  21      182.60      184.11     10.29 o 
  -2   7  21       58.27       57.84      3.91 o 
  -1   7  21      224.42      231.17     11.08 o 
   0   7  21       79.80       56.68      5.38 o 
   1   7  21      229.90      232.24      7.70 o 
   2   7  21       57.84       52.25      2.67 o 
   3   7  21      188.03      192.55      5.96 o 
  -3   8  21        1.32        4.13      2.57 o 
  -2   8  21      102.65      100.38      7.60 o 
  -1   8  21       47.63       40.21      5.07 o 
   0   8  21      496.29      505.13     18.69 o 
   1   8  21       50.11       44.96      5.07 o 
   2   8  21      103.97      101.19      5.36 o 
   3   8  21        1.30        4.27      2.46 o 
  -2   9  21      109.35      105.13      8.23 o 
  -1   9  21       59.06       56.68      6.02 o 
   0   9  21       29.85       40.53      5.38 o 
   1   9  21       54.25       57.95      6.02 o 
   2   9  21      111.65      118.75      7.92 o 
   0   0  22      249.98      264.43     10.45 o 
   1   0  22      387.80      423.62     11.60 o 
   2   0  22       82.17       97.83      2.90 o 
   3   0  22      946.89      901.98     14.75 o 
   4   0  22        3.16        6.80      1.69 o 
   5   0  22       34.61       46.01      6.02 o 
  -5   1  22       29.55       28.85      3.36 o 
  -4   1  22       63.87       72.75      3.63 o 
  -3   1  22       72.97       85.03      2.99 o 
  -2   1  22      477.56      469.65      8.50 o 
  -1   1  22      927.90      917.98     13.20 o 
   0   1  22     2691.59     2588.37     44.16 o 
   1   1  22      928.98      902.58     13.31 o 
   2   1  22      522.74      517.12      9.23 o 
   3   1  22       71.25       80.28      2.97 o 
   4   1  22       60.48       74.06      3.14 o 
   5   1  22       30.56       34.29      5.86 o 
  -5   2  22       16.04       16.88      2.91 o 
  -4   2  22      289.75      286.38      6.93 o 
  -3   2  22      150.21      152.03      3.94 o 
  -2   2  22     1122.85     1089.92     20.10 o 
  -1   2  22      388.16      391.63      7.05 o 
   1   2  22      319.18      324.71      6.84 o 
   2   2  22     1150.59     1120.05     17.39 o 
   3   2  22      148.91      150.24      3.98 o 
   4   2  22      280.39      274.75      6.20 o 
   5   2  22       16.33       20.00      3.34 o 
  -4   3  22       58.30       53.35      3.11 o 
  -3   3  22      172.27      182.41      5.09 o 
  -2   3  22      316.45      311.96      6.93 o 
  -1   3  22     2291.64     2265.91     39.06 o 
   0   3  22        6.14        9.70      1.44 o 
   1   3  22     2315.69     2258.34     39.02 o 
   2   3  22      312.67      303.00      6.96 o 
   3   3  22      160.40      164.24      4.33 o 
   4   3  22       59.34       53.14      2.74 o 
  -4   4  22       83.43       88.27      4.70 o 
  -3   4  22      434.02      412.30     10.86 o 
  -2   4  22      678.61      665.61     12.59 o 
  -1   4  22      395.96      415.75     11.06 o 
   0   4  22      148.77      134.54      4.06 o 
   1   4  22      345.86      365.05      8.32 o 
   2   4  22      657.22      639.10     12.82 o 
   3   4  22      449.10      412.26      9.23 o 
   4   4  22       85.13       84.68      3.99 o 
  -4   5  22       41.57       45.92      5.38 o 
  -3   5  22       45.77       39.08      3.47 o 
  -2   5  22      367.26      382.02     10.17 o 
  -1   5  22       39.06       37.80      3.24 o 
   0   5  22     2029.51     2060.51     36.01 o 
   1   5  22       40.63       37.63      2.59 o 
   2   5  22      388.62      379.96      8.57 o 
   3   5  22       38.23       38.13      2.85 o 
   4   5  22       41.46       44.62      3.37 o 
  -4   6  22       48.80       50.67      4.25 o 
  -3   6  22      278.26      291.44     10.29 o 
  -2   6  22       79.71       78.01      4.59 o 
  -1   6  22      351.31      349.62     13.62 o 
   0   6  22       86.84       84.83      4.46 o 
   1   6  22      331.97      334.97      7.85 o 
   2   6  22       75.50       75.29      3.44 o 
   3   6  22      275.64      276.03      7.27 o 
   4   6  22       48.14       50.35      5.38 o 
  -3   7  22       15.16       17.24      3.02 o 
  -2   7  22       66.47       63.33      6.02 o 
  -1   7  22      292.38      292.29     12.98 o 
   0   7  22      126.85      131.10      7.60 o 
   1   7  22      300.01      311.48      9.27 o 
   2   7  22       62.27       58.60      3.33 o 
   3   7  22       16.94       19.85      2.59 o 
  -2   8  22      143.14      134.26      8.87 o 
  -1   8  22       28.07       26.60      4.75 o 
   0   8  22       54.18       62.06      6.02 o 
   1   8  22       24.70       20.58      4.12 o 
   2   8  22      137.45      141.69      6.22 o 
  -1   9  22       90.71       92.46      7.28 o 
   0   9  22       36.44       44.01      6.02 o 
   1   9  22       88.66       91.51      6.97 o 
   1   0  23     2327.37     2268.41     31.59 o 
   2   0  23      521.51      522.20      9.04 o 
   3   0  23        2.37        7.44      1.62 o 
   4   0  23      426.13      436.55      8.53 o 
   5   0  23      113.90      108.92      7.60 o 
  -5   1  23       35.78       36.81      3.69 o 
  -4   1  23      289.40      276.25      7.16 o 
  -3   1  23      434.18      434.09      7.98 o 
  -2   1  23     1381.29     1351.79     21.12 o 
  -1   1  23      799.57      825.51     13.15 o 
   0   1  23       80.49      143.90      5.26 o 
   1   1  23      813.20      828.21     12.36 o 
   2   1  23     1420.07     1392.79     21.15 o 
   3   1  23      413.06      407.40      7.90 o 
   4   1  23      289.03      274.85      6.20 o 
   5   1  23       37.43       44.58      5.86 o 
  -4   2  23       37.39       45.14      3.17 o 
  -3   2  23      511.73      492.76      8.89 o 
  -2   2  23      353.22      367.23      8.64 o 
  -1   2  23      168.82      188.44      5.04 o 
   0   2  23     1743.21     1721.73     30.08 o 
   1   2  23      209.87      222.56      4.82 o 
   2   2  23      320.04      323.03      6.55 o 
   3   2  23      522.52      497.09      9.00 o 
   4   2  23       39.21       45.42      2.69 o 
  -4   3  23        8.34        8.39      1.94 o 
  -3   3  23      591.89      578.90     11.68 o 
  -2   3  23      446.79      436.19      9.12 o 
  -1   3  23      722.05      718.15     13.88 o 
   0   3  23      495.83      499.60      9.97 o 
   1   3  23      756.53      758.44     17.80 o 
   2   3  23      463.96      447.35      9.41 o 
   3   3  23      601.48      576.27     10.27 o 
   4   3  23        8.50       10.29      1.79 o 
  -4   4  23      106.98       99.86      5.03 o 
  -3   4  23       13.63       21.34      2.57 o 
  -2   4  23      444.41      425.59      9.06 o 
  -1   4  23      336.13      326.37      7.36 o 
   0   4  23      590.81      626.30     12.29 o 
   1   4  23      350.80      337.65      9.52 o 
   2   4  23      454.76      436.11      9.28 o 
   3   4  23       15.21       20.34      2.28 o 
   4   4  23      108.22       99.60      4.36 o 
  -4   5  23      106.41      109.23      5.37 o 
  -3   5  23       12.38       15.35      2.57 o 
  -2   5  23      303.74      304.94     11.88 o 
  -1   5  23      256.38      231.97      7.70 o 
   0   5  23       91.45       99.49      3.77 o 
   1   5  23      283.64      266.31      6.38 o 
   2   5  23      314.78      312.07      7.46 o 
   3   5  23       14.82       14.60      2.18 o 
   4   5  23      105.21      108.86      4.54 o 
  -3   6  23      153.22      139.05      7.28 o 
  -2   6  23       22.01       23.75      4.12 o 
  -1   6  23      597.31      625.82     21.54 o 
   0   6  23      152.78      161.66      7.28 o 
   1   6  23      577.08      621.07     12.59 o 
   2   6  23       24.62       26.96      3.48 o 
   3   6  23      157.22      141.30      4.91 o 
  -3   7  23      111.28      120.78      5.71 o 
  -2   7  23       90.56       96.58      7.28 o 
  -1   7  23       91.42      107.03      7.28 o 
   0   7  23      513.85      460.17     17.10 o 
   1   7  23       88.21      105.14      5.14 o 
   2   7  23       92.19       95.39      5.14 o 
   3   7  23      116.20      122.01      4.73 o 
  -2   8  23      135.22      134.26      8.87 o 
  -1   8  23       18.83       18.05      4.12 o 
   0   8  23      371.98      395.54     15.83 o 
   1   8  23       19.40       20.27      4.12 o 
   2   8  23      139.68      145.32      6.36 o 
  -1   9  23       99.00       93.73      7.60 o 
   0   9  23        0.77        3.17      3.48 o 
   1   9  23      104.59       89.93      6.97 o 
   0   0  24     4109.37     3922.92    117.68 o 
   1   0  24      503.15      524.92      8.33 o 
   2   0  24      334.36      341.77      6.55 o 
   3   0  24      405.79      382.26      7.38 o 
   4   0  24        7.04       12.58      1.88 o 
  -4   1  24       34.20       41.01      2.96 o 
  -3   1  24      288.30      301.67      6.16 o 
  -2   1  24      383.03      392.35      7.18 o 
  -1   1  24      647.96      650.49     10.94 o 
   0   1  24     1227.50     1173.48     37.38 o 
   1   1  24      692.46      684.23     10.93 o 
   2   1  24      387.19      380.84      7.18 o 
   3   1  24      278.83      287.02      6.12 o 
   4   1  24       35.07       44.68      2.67 o 
  -4   2  24      103.17      107.23      4.08 o 
  -3   2  24       43.06       56.37      5.26 o 
  -2   2  24      392.46      393.37      7.27 o 
  -1   2  24     1408.22     1355.30     20.88 o 
   0   2  24      169.28      191.33      4.91 o 
   1   2  24     1452.86     1376.01     43.09 o 
   2   2  24      398.65      391.90      7.29 o 
   3   2  24       37.88       50.89      2.63 o 
   4   2  24      106.50      108.00      3.73 o 
  -4   3  24      100.13       98.00      4.02 o 
  -3   3  24       61.19       70.68      3.45 o 
  -2   3  24      552.00      553.92     10.93 o 
  -1   3  24     1092.31     1079.56     19.73 o 
   0   3  24      210.05      213.06      5.38 o 
   1   3  24     1102.37     1076.28     24.86 o 
   2   3  24      550.02      547.09     11.30 o 
   3   3  24       60.69       66.58      2.94 o 
   4   3  24      100.08       99.77      3.57 o 
  -4   4  24       95.21       94.73      4.93 o 
  -3   4  24      113.83      118.37      5.15 o 
  -2   4  24      557.70      560.65     11.07 o 
  -1   4  24      308.22      320.77      7.53 o 
   0   4  24     1455.92     1387.91     24.96 o 
   1   4  24      311.84      311.37      9.17 o 
   2   4  24      544.42      542.29     11.30 o 
   3   4  24      119.36      118.98      4.36 o 
   4   4  24       95.72       96.63      4.31 o 
  -4   5  24       18.07       18.59      3.11 o 
  -3   5  24      193.43      177.87      6.48 o 
  -2   5  24      106.30      105.45      6.97 o 
  -1   5  24      191.05      191.16      6.71 o 
   0   5  24      633.47      667.85     13.21 o 
   1   5  24      182.61      187.48      5.28 o 
   2   5  24      108.33      107.38      4.05 o 
   3   5  24      194.92      188.37      5.70 o 
   4   5  24       20.10       16.47      4.12 o 
  -3   6  24      110.70      121.95      5.48 o 
  -2   6  24       70.17       76.95      6.33 o 
  -1   6  24      516.88      478.22     18.05 o 
   0   6  24       99.25       99.56      4.91 o 
   1   6  24      522.26      505.12     10.59 o 
   2   6  24       82.52       85.98      4.81 o 
   3   6  24      114.90      118.30      4.59 o 
  -3   7  24        7.45        8.27      2.69 o 
  -2   7  24      179.25      158.65      9.18 o 
  -1   7  24      135.74      142.50      8.55 o 
   0   7  24      155.64      166.88      8.87 o 
   1   7  24      138.35      159.07      6.26 o 
   2   7  24      170.21      159.70      6.71 o 
   3   7  24        6.97        8.48      2.57 o 
  -2   8  24       83.56       85.81      7.28 o 
  -1   8  24       61.05       52.56      5.70 o 
   0   8  24       92.87       91.51      6.97 o 
   1   8  24       61.27       60.80      5.70 o 
   2   8  24       86.89       89.30      7.92 o 
   0   9  24       40.28       46.86      5.70 o 
   1   0  25      565.64      538.70     10.40 o 
   2   0  25      768.93      754.18     12.48 o 
   3   0  25        0.01        3.25      1.42 o 
   4   0  25      269.76      263.40      6.03 o 
  -4   1  25       64.20       67.83      3.52 o 
  -3   1  25       48.38       55.19      3.08 o 
  -2   1  25      286.79      282.05      5.64 o 
  -1   1  25      807.35      832.98     12.95 o 
   0   1  25     1258.03     1261.35     31.21 o 
   1   1  25      732.95      756.35     15.09 o 
   2   1  25      277.31      268.94      5.59 o 
   3   1  25       45.25       55.06      2.63 o 
   4   1  25       58.65       57.57      2.94 o 
  -4   2  25       42.81       44.30      2.93 o 
  -3   2  25      567.85      549.51      9.64 o 
  -2   2  25      117.50      119.90      3.39 o 
  -1   2  25      533.19      550.93     10.82 o 
   0   2  25      137.91      136.01      5.38 o 
   1   2  25      519.06      524.12     18.05 o 
   2   2  25      104.88      106.93      4.50 o 
   3   2  25      553.29      532.16      9.76 o 
   4   2  25       45.51       44.94      2.71 o 
  -4   3  25       11.95       19.87      2.36 o 
  -3   3  25      194.60      187.81      4.65 o 
  -2   3  25      392.07      404.77      8.50 o 
  -1   3  25      356.89      358.12      7.85 o 
   0   3  25      845.71      824.28     15.57 o 
   1   3  25      358.73      352.10     10.07 o 
   2   3  25      372.96      376.88      8.62 o 
   3   3  25      186.64      179.54      4.69 o 
   4   3  25        9.93       15.15      2.04 o 
  -4   4  25      130.89      131.67      5.60 o 
  -3   4  25      118.18      129.18      5.26 o 
  -2   4  25      461.55      466.59     11.37 o 
  -1   4  25       48.83       64.20      5.13 o 
   0   4  25      819.21      825.27     15.70 o 
   1   4  25       35.80       45.48      3.69 o 
   2   4  25      451.53      454.33      9.88 o 
   3   4  25      112.40      121.88      4.49 o 
   4   4  25      129.33      124.05      4.78 o 
  -3   5  25       68.17       82.99      4.59 o 
  -2   5  25       93.04      105.13      6.97 o 
  -1   5  25      714.19      717.56     21.22 o 
   0   5  25       11.97       15.00      2.72 o 
   1   5  25      657.90      654.56     17.02 o 
   2   5  25       76.90       92.14      4.91 o 
   3   5  25       68.09       73.38      3.76 o 
  -3   6  25       63.17       62.51      4.36 o 
  -2   6  25       65.38       75.68      6.33 o 
  -1   6  25      205.34      207.10     10.45 o 
   0   6  25        4.43        7.23      2.43 o 
   1   6  25      213.09      223.33      6.08 o 
   2   6  25       59.74       67.13      4.46 o 
   3   6  25       63.10       55.79      3.57 o 
  -2   7  25      225.67      229.90     11.40 o 
  -1   7  25       20.39       29.77      4.75 o 
   0   7  25      328.72      306.86     12.98 o 
   1   7  25       18.04       26.62      3.24 o 
   2   7  25      217.61      233.86      8.38 o 
  -2   8  25       63.85       67.45      6.65 o 
  -1   8  25       55.74       52.25      6.02 o 
   0   8  25       71.92       89.30      6.97 o 
   1   8  25       58.19       61.11      5.70 o 
   2   8  25       66.56       76.00      7.60 o 
   0   0  26     1255.94     1250.75     40.23 o 
   1   0  26       22.49       27.20      1.82 o 
   2   0  26      531.70      554.22      9.67 o 
   3   0  26      143.84      121.86      3.69 o 
   4   0  26        0.10        7.67      1.99 o 
  -4   1  26       94.59       91.05      3.97 o 
  -3   1  26      395.05      394.09      7.65 o 
  -2   1  26      348.44      341.55      6.66 o 
  -1   1  26      165.81      197.66      5.15 o 
   0   1  26      118.04      155.79      5.71 o 
   1   1  26      176.97      197.58      5.15 o 
   2   1  26      362.28      348.70      6.74 o 
   3   1  26      395.72      392.41      7.66 o 
   4   1  26       94.24       89.77      3.51 o 
  -4   2  26        8.95       10.56      2.13 o 
  -3   2  26       61.34       74.07      3.00 o 
  -2   2  26       75.37       79.24      2.51 o 
  -1   2  26     1138.50     1110.19     20.32 o 
   0   2  26      368.38      364.03     10.07 o 
   1   2  26     1148.54     1118.34     25.76 o 
   2   2  26       69.99       68.62      2.71 o 
   3   2  26       63.66       75.65      3.06 o 
   4   2  26       10.49       14.09      2.70 o 
  -4   3  26      173.75      172.97      5.42 o 
  -3   3  26       52.26       44.38      2.63 o 
  -2   3  26      511.18      508.59     10.27 o 
  -1   3  26       70.56       80.07      3.33 o 
   1   3  26       75.41       73.82      4.24 o 
   2   3  26      513.03      493.13     10.51 o 
   3   3  26       56.03       47.17      3.10 o 
   4   3  26      174.52      171.16      4.81 o 
  -4   4  26       45.57       54.46      4.14 o 
  -3   4  26        9.40       11.70      2.34 o 
  -2   4  26      273.99      263.55      8.38 o 
  -1   4  26      277.27      291.35      9.98 o 
   0   4  26      977.32      980.44     18.32 o 
   1   4  26      283.56      285.03      8.84 o 
   2   4  26      283.18      265.81      8.62 o 
   3   4  26        8.52       12.46      2.18 o 
   4   4  26       47.21       51.61      5.70 o 
  -3   5  26      377.25      379.64     17.73 o 
  -2   5  26       14.12       13.62      3.48 o 
  -1   5  26      336.34      345.56     10.05 o 
   0   5  26       51.84       65.20      3.26 o 
   1   5  26      332.66      338.15     10.07 o 
   2   5  26       11.41       10.74      2.57 o 
   3   5  26      385.06      382.80      9.09 o 
  -3   6  26       33.66       40.69      3.91 o 
  -2   6  26       75.01       82.96      6.65 o 
  -1   6  26      229.33      211.85     10.45 o 
   0   6  26      432.02      440.13     12.07 o 
   1   6  26      234.02      228.85      8.55 o 
   2   6  26       81.59       92.90      7.44 o 
   3   6  26       36.32       40.93      3.28 o 
  -2   7  26      211.63      214.38     11.08 o 
  -1   7  26       25.57       38.00      5.38 o 
   0   7  26       95.30       97.53      6.97 o 
   1   7  26       24.27       41.04      3.88 o 
   2   7  26      216.46      218.44      8.05 o 
  -1   8  26      175.47      173.85     10.13 o 
   0   8  26       33.42       29.77      5.07 o 
   1   8  26      181.97      175.43      9.50 o 
   1   0  27        5.93        4.59      2.02 o 
   2   0  27      837.68      838.30     13.82 o 
   3   0  27        2.82        5.13      1.47 o 
   4   0  27      228.58      229.79      7.36 o 
  -4   1  27       19.55       18.26      2.45 o 
  -3   1  27       11.30       20.53      3.28 o 
  -2   1  27      211.89      214.96      4.84 o 
  -1   1  27     1103.06     1084.70     20.25 o 
   0   1  27     1109.14     1014.88     23.52 o 
   1   1  27     1165.21     1136.94     25.65 o 
   2   1  27      204.93      208.17      4.84 o 
   3   1  27        9.36       18.16      1.91 o 
   4   1  27       18.45       17.86      2.10 o 
  -4   2  27       23.09       21.76      2.56 o 
  -3   2  27      502.71      510.57      9.28 o 
  -2   2  27      123.41      127.30      3.22 o 
  -1   2  27      375.58      384.29      8.32 o 
   0   2  27       74.55       77.84      4.14 o 
   1   2  27      371.96      363.29     10.52 o 
   2   2  27      130.25      136.65      3.73 o 
   3   2  27      493.46      496.85      9.35 o 
   4   2  27       19.52       20.75      2.28 o 
  -4   3  27        6.16       10.92      2.13 o 
  -3   3  27        8.74        8.88      1.69 o 
  -2   3  27      222.98      230.30      6.07 o 
  -1   3  27      112.24      102.28      3.70 o 
   0   3  27     1287.68     1277.76     29.23 o 
   1   3  27      101.90       94.49      4.70 o 
   2   3  27      238.51      240.27      7.95 o 
   3   3  27        9.04        9.72      2.05 o 
   4   3  27        5.78       10.17      2.74 o 
  -3   4  27       70.18       70.76      4.25 o 
  -2   4  27      229.68      217.09      7.48 o 
  -1   4  27       54.43       66.99      4.10 o 
   0   4  27       73.00       80.15      3.51 o 
   1   4  27       45.30       54.27      4.01 o 
   2   4  27      239.35      223.27      7.83 o 
   3   4  27       70.48       69.33      3.62 o 
  -3   5  27       39.86       59.03     12.35 o 
  -2   5  27       11.53       12.35      3.48 o 
  -1   5  27      569.42      569.19     14.64 o 
   0   5  27        3.47        3.95      1.66 o 
   1   5  27      577.67      572.93     15.00 o 
   2   5  27       11.92       14.09      2.79 o 
   3   5  27       41.22       56.01      3.57 o 
  -3   6  27       37.96       36.73      5.70 o 
  -2   6  27      153.43      158.33      8.87 o 
  -1   6  27       39.40       40.21      5.07 o 
   0   6  27       61.57       65.18      4.41 o 
   1   6  27       36.99       42.44      3.88 o 
   2   6  27      147.53      153.67      6.60 o 
  -2   7  27       79.79       74.73      6.97 o 
  -1   7  27       25.55       36.73      5.38 o 
   0   7  27      300.50      306.54     13.30 o 
   1   7  27       23.81       33.25      5.38 o 
   2   7  27       86.62       88.40      5.26 o 
  -1   8  27       70.95       73.46      6.97 o 
   0   8  27        7.31       19.32      4.43 o 
   1   8  27       72.86       76.00      6.33 o 
   0   0  28     1458.03     1424.43     45.62 o 
   1   0  28       14.57       14.68      2.46 o 
   2   0  28      214.29      224.17      5.11 o 
   3   0  28        7.78        9.18      1.71 o 
   4   0  28       16.61       21.35      2.51 o 
  -4   1  28       73.45       72.58      3.22 o 
  -3   1  28      247.28      242.24      8.50 o 
  -2   1  28      203.71      195.73      4.60 o 
  -1   1  28      158.79      190.67      6.60 o 
   0   1  28       32.74       55.55      5.07 o 
   1   1  28      150.76      184.91      6.60 o 
   2   1  28      207.50      195.42      4.69 o 
   3   1  28      263.69      251.20      5.67 o 
   4   1  28       67.34       61.82      3.14 o 
  -4   2  28        9.87       10.77      2.19 o 
  -3   2  28       14.69       23.81      2.06 o 
  -2   2  28       80.60       82.38      2.63 o 
  -1   2  28     1008.55      986.70     18.31 o 
   0   2  28       97.21      106.03      4.91 o 
   1   2  28     1024.55      968.49     23.18 o 
   2   2  28       83.58       83.61      2.98 o 
   3   2  28       13.69       23.40      2.15 o 
   4   2  28       10.12       11.11      2.18 o 
  -4   3  28      160.80      170.68      6.72 o 
  -3   3  28       14.47       13.90      1.87 o 
  -2   3  28      480.38      488.36     10.34 o 
  -1   3  28       88.76       82.43      3.44 o 
   0   3  28       60.27       74.28      4.33 o 
   1   3  28       87.90       82.42      4.59 o 
   2   3  28      482.27      490.40     13.55 o 
   3   3  28       14.48       13.74      2.87 o 
   4   3  28      165.44      183.03      9.50 o 
  -3   4  28       35.48       29.97      2.74 o 
  -2   4  28       99.39       96.37      5.00 o 
  -1   4  28      300.13      309.05      9.15 o 
   0   4  28      727.89      691.90     17.35 o 
   1   4  28      285.36      293.28      9.17 o 
   2   4  28      106.40      103.56      5.26 o 
   3   4  28       37.81       34.10      2.88 o 
  -3   5  28      282.02      278.67     12.98 o 
  -2   5  28        1.73       -0.63      2.53 o 
  -1   5  28      235.41      234.46      9.34 o 
   0   5  28      100.15       92.91      3.88 o 
   1   5  28      238.23      248.58      8.28 o 
   2   5  28        2.82        1.77      2.12 o 
   3   5  28      289.11      292.88      9.96 o 
  -2   6  28      198.55      197.60     10.45 o 
  -1   6  28      100.28      103.55      7.28 o 
   0   6  28      410.27      447.06     12.39 o 
   1   6  28      108.55      118.61      5.58 o 
   2   6  28      190.03      194.11      7.50 o 
  -2   7  28      119.84      120.96      8.55 o 
  -1   7  28       44.73       44.65      6.02 o 
   0   7  28       39.70       39.90      5.38 o 
   1   7  28       44.46       40.85      6.02 o 
   2   7  28      125.74      141.23      8.87 o 
   0   8  28       18.67       20.58      4.75 o 
   1   0  29      294.72      294.80      8.96 o 
   2   0  29      585.60      580.12     10.26 o 
   3   0  29        4.47        4.59      1.60 o 
   4   0  29      158.63      168.43      5.74 o 
  -4   1  29       27.14       32.78      2.56 o 
  -3   1  29       80.43       87.63      3.43 o 
  -2   1  29      201.82      207.22      4.84 o 
  -1   1  29      638.76      621.32     15.55 o 
   0   1  29      305.91      287.36      8.73 o 
   1   1  29      618.73      592.90     15.45 o 
   2   1  29      199.85      203.42      4.84 o 
   3   1  29       79.60       91.38      3.33 o 
   4   1  29       25.07       31.10      3.56 o 
  -4   2  29       15.11       18.67      3.02 o 
  -3   2  29      391.84      397.43      7.78 o 
  -2   2  29      131.75      131.87      4.66 o 
  -1   2  29      150.70      162.83      4.83 o 
   0   2  29      322.33      324.70      9.62 o 
   1   2  29      163.78      168.28      6.38 o 
   2   2  29      134.95      127.83      4.41 o 
   3   2  29      391.89      384.71      7.85 o 
   4   2  29       13.93       13.93      3.80 o 
  -3   3  29       61.13       62.35      2.93 o 
  -2   3  29      300.55      299.11      9.02 o 
  -1   3  29       24.29       25.40      2.30 o 
   0   3  29      827.50      833.79     20.26 o 
   1   3  29       22.58       18.27      2.89 o 
   2   3  29      287.15      288.07      9.29 o 
   3   3  29       58.45       59.91      3.44 o 
  -3   4  29       77.54       86.84      3.83 o 
  -2   4  29      165.18      158.37      6.36 o 
  -1   4  29      206.93      203.22      7.03 o 
   0   4  29        3.15        8.46      2.43 o 
   1   4  29      203.44      193.48      7.15 o 
   2   4  29      159.44      160.03      9.66 o 
   3   4  29       84.51       89.31      4.05 o 
  -3   5  29       27.92       37.36      5.38 o 
  -2   5  29       11.93       11.72      3.80 o 
  -1   5  29      361.83      373.42     10.82 o 
   0   5  29       13.55       11.08      4.12 o 
   1   5  29      363.62      366.27     10.97 o 
   2   5  29        7.38        5.41      2.57 o 
  -2   6  29      171.44      179.86      9.82 o 
  -1   6  29       14.54       20.58      4.12 o 
   0   6  29       57.26       60.76      4.55 o 
   1   6  29       15.14       19.24      3.11 o 
   2   6  29      172.91      181.56      7.27 o 
  -1   7  29       54.97       56.05      6.33 o 
   0   7  29      143.77      144.40      8.55 o 
   1   7  29       61.50       71.25      6.97 o 
   0   0  30      556.51      514.34     19.32 o 
   1   0  30       36.00       56.32      3.91 o 
   2   0  30      136.47      140.33      3.92 o 
   3   0  30       88.23       86.24      4.39 o 
  -3   1  30      186.50      189.87      4.87 o 
  -2   1  30      125.83      132.15      4.41 o 
  -1   1  30      170.07      189.33      6.83 o 
   0   1  30      246.05      255.75      8.17 o 
   1   1  30      162.86      179.42      6.72 o 
   2   1  30      122.97      121.51      4.36 o 
   3   1  30      176.96      173.84      4.80 o 
  -3   2  30       11.78       20.82      2.10 o 
  -2   2  30      108.37      112.85      4.17 o 
  -1   2  30      283.78      300.61      9.17 o 
   0   2  30      186.18      200.23      7.05 o 
   1   2  30      290.28      286.25      9.18 o 
   2   2  30      112.09      111.68      5.48 o 
   3   2  30       12.62       22.43      2.22 o 
  -3   3  30        6.00        6.78      1.66 o 
  -2   3  30      241.20      247.59      8.12 o 
  -1   3  30      188.73      195.52      5.46 o 
   0   3  30       98.18      111.54      5.23 o 
   1   3  30      179.84      181.26      6.93 o 
   2   3  30      231.86      232.15      8.28 o 
   3   3  30        6.34        8.05      1.99 o 
  -3   4  30       92.61       89.10      4.81 o 
  -2   4  30       17.67       22.91      3.11 o 
  -1   4  30      257.12      267.24      8.47 o 
   0   4  30      106.13      106.18      5.23 o 
   1   4  30      257.65      261.33      8.72 o 
   2   4  30       21.02       26.65      3.34 o 
   3   4  30       90.65       94.81      5.86 o 
  -2   5  30       64.14       68.71      6.33 o 
  -1   5  30      103.56      113.17      5.46 o 
   0   5  30      223.05      219.14     11.40 o 
   1   5  30      103.22      105.85      5.48 o 
   2   5  30       64.94       68.63      4.59 o 
  -2   6  30      147.54      139.65      8.87 o 
  -1   6  30       13.25       17.42      4.12 o 
   0   6  30      301.51      357.84     15.83 o 
   1   6  30       13.39       20.15      3.19 o 
   2   6  30      147.84      158.01      9.50 o 
  -1   7  30      125.43      112.73      7.92 o 
   0   7  30       17.14       20.58      4.43 o 
   1   7  30      130.15      133.95      9.18 o 
   1   0  31      555.31      538.84     14.33 o 
   2   0  31       68.78       65.98      4.36 o 
   3   0  31       32.37       40.06      3.02 o 
  -3   1  31       73.45       79.48      3.82 o 
  -2   1  31      119.23      121.99      4.36 o 
  -1   1  31      206.43      202.83      8.08 o 
   0   1  31      110.92      120.49      5.37 o 
   1   1  31      196.42      190.01      7.05 o 
   2   1  31      124.11      119.52      5.71 o 
   3   1  31       73.01       79.76      3.28 o 
  -3   2  31       41.33       41.81      2.65 o 
  -2   2  31      144.45      148.06      4.83 o 
  -1   2  31       59.46       73.21      4.46 o 
   0   2  31      615.86      571.77     15.00 o 
   1   2  31       63.15       67.08      4.36 o 
   2   2  31      145.39      152.38      6.49 o 
   3   2  31       41.84       42.02      2.69 o 
  -3   3  31       54.10       50.89      3.26 o 
  -2   3  31      104.60      102.89      5.09 o 
  -1   3  31       54.17       60.23      4.18 o 
   0   3  31      403.71      396.33     11.52 o 
   1   3  31       52.95       52.73      4.14 o 
   2   3  31      102.06      102.16      5.37 o 
   3   3  31       59.15       57.28      4.36 o 
  -3   4  31       89.96       92.15      6.97 o 
  -2   4  31       43.83       43.42      3.96 o 
  -1   4  31      313.22      305.65      9.33 o 
   0   4  31       32.65       40.78      3.88 o 
   1   4  31      308.33      302.51      9.74 o 
   2   4  31       45.51       48.13      4.14 o 
  -2   5  31       91.09       98.48      7.28 o 
  -1   5  31      164.09      176.78      6.90 o 
   0   5  31       34.97       38.00      5.70 o 
   1   5  31      164.56      179.12      7.15 o 
   2   5  31       92.78       93.21      5.48 o 
  -1   6  31       26.04       31.03      5.07 o 
   0   6  31      150.36      140.91      9.50 o 
   1   6  31       26.25       30.08      5.38 o 
   0   0  32      306.31      266.33     12.35 o 
   1   0  32      108.88      130.76      5.82 o 
   2   0  32       76.21       74.72      4.69 o 
   3   0  32      191.60      195.64      5.11 o 
  -3   1  32       80.86       86.59      4.00 o 
  -2   1  32      128.20      137.53      6.15 o 
  -1   1  32      143.17      146.36      6.03 o 
   0   1  32      321.55      338.89     10.19 o 
   1   1  32      139.46      134.58      5.93 o 
   2   1  32      137.88      147.50      7.12 o 
   3   1  32       78.64       82.58      3.41 o 
  -3   2  32       16.16       18.52      2.52 o 
  -2   2  32      234.00      225.64      6.30 o 
  -1   2  32      130.52      136.32      5.81 o 
   0   2  32       16.03       26.64      3.11 o 
   1   2  32      128.52      125.01      5.82 o 
   2   2  32      236.71      234.49      8.29 o 
   3   2  32       14.44       17.59      2.60 o 
  -3   3  32       12.63       16.01      3.11 o 
  -2   3  32       57.58       59.88      4.33 o 
  -1   3  32      299.26      299.26      9.50 o 
   0   3  32       71.52       70.12      4.46 o 
   1   3  32      308.50      306.67      9.74 o 
   2   3  32       59.92       67.62      4.59 o 
  -2   4  32       54.38       58.74      4.33 o 
  -1   4  32      101.42      122.23      8.55 o 
   0   4  32       12.31       16.02      2.89 o 
   1   4  32       92.10       95.24      5.36 o 
   2   4  32       49.33       52.27      4.36 o 
  -2   5  32      104.61      119.06      7.92 o 
  -1   5  32        0.63        4.87      2.69 o 
   0   5  32      280.32      291.66     14.25 o 
   1   5  32        0.11        1.04      2.28 o 
   2   5  32      107.97      107.03      8.23 o 
  -1   6  32        6.16        4.75      3.48 o 
   0   6  32       28.18       46.86      6.33 o 
   1   6  32        7.28        5.07      4.12 o 
   1   0  33      496.40      502.65     13.77 o 
   2   0  33       28.06       30.71      3.69 o 
   3   0  33        4.52       11.42      1.91 o 
  -3   1  33       71.83       76.35      3.86 o 
  -2   1  33      152.72      155.05      6.71 o 
  -1   1  33       50.30       52.03      4.14 o 
   0   1  33        0.38       17.10      3.80 o 
   1   1  33       50.09       55.27      4.27 o 
   2   1  33      164.41      176.02      7.05 o 
   3   1  33       67.28       68.88      3.56 o 
  -3   2  33        5.65        7.21      2.74 o 
  -2   2  33      128.04      136.16      4.77 o 
  -1   2  33       46.78       54.92      4.14 o 
   0   2  33      428.24      408.02     11.75 o 
   1   2  33       51.44       57.66      4.25 o 
   2   2  33      118.90      129.69      6.15 o 
  -2   3  33       36.61       36.70      3.73 o 
  -1   3  33       82.03       87.57      5.00 o 
   0   3  33       65.89       68.87      4.46 o 
   1   3  33       90.47       97.40      8.39 o 
   2   3  33       32.40       38.38      4.03 o 
  -2   4  33       44.61       59.98      4.55 o 
  -1   4  33      206.00      209.95     11.72 o 
   0   4  33      101.39      116.36      5.81 o 
   1   4  33      201.46      202.16      7.83 o 
   2   4  33       49.46       63.33      6.65 o 
  -1   5  33       16.48       15.83      4.75 o 
   0   5  33       74.42       83.91      7.92 o 
   1   5  33       17.87       27.32      3.69 o 
   0   6  33       90.00      101.96      8.55 o 
   0   0  34        2.46        6.02      3.48 o 
   1   0  34       77.86       92.79      5.15 o 
   2   0  34        0.44        0.02      2.34 o 
  -2   1  34      108.76      118.22      5.93 o 
  -1   1  34      144.62      140.38      6.81 o 
   0   1  34      401.64      401.22     11.75 o 
   1   1  34      151.06      148.03      6.38 o 
   2   1  34      108.74      115.74      5.82 o 
  -2   2  34      139.45      141.03      6.36 o 
  -1   2  34       13.51       16.47      3.02 o 
   0   2  34        0.58        6.65      3.48 o 
   1   2  34       14.23       17.96      3.13 o 
   2   2  34      136.04      138.17      6.97 o 
  -2   3  34       22.34       23.67      3.34 o 
  -1   3  34      308.96      316.11     10.17 o 
   0   3  34       83.90       84.22      4.91 o 
   1   3  34      311.92      321.19     10.30 o 
   2   3  34       25.53       26.15      3.58 o 
  -2   4  34       65.36       78.03      5.00 o 
  -1   4  34       57.37       73.78      7.28 o 
   0   4  34        8.28       10.61      2.79 o 
   1   4  34       56.88       55.09      5.38 o 
  -1   5  34        4.61        7.28      4.12 o 
   0   5  34      246.50      260.30     13.30 o 
   1   5  34        4.98        7.60      3.80 o 
   1   0  35      213.10      232.92      8.71 o 
   2   0  35        8.75       10.50      2.89 o 
  -2   1  35      111.83      122.47      6.03 o 
  -1   1  35       14.16       16.54      3.02 o 
   0   1  35       36.11       56.06      4.25 o 
   1   1  35       17.02       20.75      3.13 o 
   2   1  35      108.34      118.90      6.03 o 
  -2   2  35       61.32       67.76      7.28 o 
  -1   2  35       52.68       57.39      4.36 o 
   0   2  35      244.99      233.60      8.39 o 
   1   2  35       48.28       56.26      4.48 o 
   2   2  35       56.45       55.73      6.65 o 
  -2   3  35        9.53       10.13      4.43 o 
  -1   3  35      109.50      122.54      5.91 o 
   0   3  35        3.40        7.19      3.01 o 
   1   3  35      101.90      117.17      5.93 o 
  -1   4  35       78.01       87.08      7.92 o 
   0   4  35      219.63      252.53      8.95 o 
   1   4  35       74.09       73.78      6.97 o 
   0   0  36       32.06       35.15      5.38 o 
   1   0  36       40.46       44.99      4.14 o 
   2   0  36       25.30       29.13      5.38 o 
  -2   1  36       52.97       63.33      6.33 o 
  -1   1  36       46.10       51.35      4.25 o 
   0   1  36      116.49      114.81      5.82 o 
   1   1  36       41.94       42.58      4.03 o 
  -1   2  36       76.12       82.27      5.70 o 
   0   2  36        0.57       11.90      2.91 o 
   1   2  36       83.39       92.53      5.37 o 
  -1   3  36      102.68      109.78      6.33 o 
   0   3  36        2.79        3.62      2.66 o 
   1   3  36      107.39      120.96      8.55 o 
   0   4  36       95.59       95.95      7.60 o 
   1   0  37      137.55      137.27      6.48 o 
  -1   1  37       81.58       87.52      5.36 o 
   0   1  37      111.80      124.41      6.15 o 
   1   1  37       82.28       84.89      5.15 o 
  -1   2  37       65.07       67.13      6.33 o 
   0   2  37      264.95      269.09     13.78 o 
   0   3  37       49.51       50.66      6.02 o 
                                                 
